# Supplementary material for: Flavor-switchable scaffold for cultured meat with enhanced aromatic properties
Source: Nat Commun. 2024 Jul 9;15:5450. doi: 10.1038/s41467-024-49521-5 (PMC11233498; doi:10.1038/s41467-024-49521-5)
Supplement: Supplementary file 4 — Source Data [file 41467_2024_49521_MOESM4_ESM.xlsx]

## Sheet: Figure 2b
	Tempearture	37 °C									Tempearture	80 °C									Tempearture	150 °C
		Heating time										Heating time										Heating time
	Wavelength (nm)	0 min	10 min	1 hour	4 hour	7 hour	10 hour	12 hour	24 hour		Wavelength (nm)	0 min	10 min	1 hour	4 hour	7 hour	10 hour	12 hour	24 hour		Wavelength (nm)	0 min	10 min	1 hour	4 hour	7 hour	10 hour	12 hour	24 hour
	270	0.366	0.346	0.344	0.343	0.344	0.347	0.349	0.352		270	0.445	0.313	0.314	0.323	0.328	0.333	0.338	0.347		270	0.346	0.256	0.276	0.348	0.396	0.436	0.476	0.518
	271	0.338	0.318	0.316	0.316	0.317	0.319	0.322	0.325		271	0.416	0.285	0.286	0.294	0.3	0.304	0.309	0.318		271	0.32	0.23	0.249	0.319	0.366	0.406	0.444	0.487
	272	0.314	0.294	0.291	0.291	0.292	0.295	0.297	0.3		272	0.388	0.259	0.26	0.269	0.273	0.278	0.283	0.291		272	0.296	0.205	0.225	0.293	0.34	0.378	0.416	0.458
	273	0.29	0.27	0.268	0.268	0.27	0.271	0.274	0.277		273	0.364	0.235	0.236	0.244	0.249	0.253	0.259	0.266		273	0.275	0.183	0.203	0.269	0.314	0.352	0.389	0.43
	274	0.27	0.25	0.247	0.248	0.249	0.251	0.253	0.256		274	0.341	0.213	0.214	0.222	0.228	0.231	0.236	0.244		274	0.255	0.164	0.183	0.248	0.291	0.328	0.364	0.404
	275	0.25	0.23	0.228	0.228	0.23	0.232	0.234	0.238		275	0.32	0.194	0.195	0.202	0.207	0.212	0.216	0.224		275	0.236	0.145	0.165	0.226	0.269	0.304	0.34	0.38
	276	0.232	0.213	0.211	0.211	0.213	0.214	0.217	0.221		276	0.301	0.176	0.177	0.184	0.189	0.193	0.198	0.205		276	0.22	0.128	0.149	0.208	0.249	0.283	0.317	0.356
	277	0.216	0.197	0.194	0.195	0.196	0.198	0.201	0.205		277	0.283	0.158	0.16	0.168	0.172	0.176	0.181	0.188		277	0.204	0.113	0.133	0.19	0.228	0.262	0.295	0.334
	278	0.2	0.181	0.18	0.18	0.182	0.183	0.187	0.19		278	0.266	0.144	0.144	0.152	0.156	0.161	0.165	0.172		278	0.19	0.099	0.118	0.172	0.209	0.242	0.275	0.313
	279	0.186	0.167	0.166	0.166	0.168	0.169	0.173	0.176		279	0.251	0.129	0.13	0.137	0.142	0.146	0.15	0.158		279	0.176	0.087	0.106	0.157	0.193	0.224	0.255	0.292
	280	0.174	0.155	0.153	0.153	0.155	0.157	0.16	0.164		280	0.238	0.117	0.118	0.125	0.129	0.133	0.137	0.144		280	0.165	0.075	0.094	0.143	0.178	0.208	0.237	0.273
	281	0.162	0.144	0.142	0.142	0.144	0.146	0.148	0.153		281	0.224	0.105	0.106	0.114	0.118	0.121	0.125	0.132		281	0.152	0.065	0.083	0.129	0.163	0.191	0.22	0.255
	282	0.15	0.132	0.13	0.131	0.133	0.135	0.138	0.141		282	0.212	0.094	0.095	0.102	0.106	0.11	0.114	0.121		282	0.142	0.055	0.073	0.117	0.149	0.175	0.204	0.237
	283	0.139	0.122	0.119	0.121	0.122	0.124	0.126	0.131		283	0.2	0.084	0.085	0.092	0.095	0.099	0.103	0.109		283	0.132	0.046	0.064	0.105	0.135	0.161	0.188	0.221
	284	0.13	0.113	0.111	0.112	0.113	0.115	0.118	0.122		284	0.189	0.075	0.075	0.083	0.087	0.091	0.093	0.1		284	0.123	0.039	0.056	0.096	0.124	0.149	0.175	0.207
	285	0.122	0.105	0.103	0.104	0.106	0.107	0.11	0.114		285	0.18	0.067	0.068	0.074	0.079	0.082	0.086	0.091		285	0.115	0.033	0.05	0.087	0.114	0.138	0.163	0.194
	286	0.113	0.097	0.095	0.096	0.097	0.099	0.102	0.105		286	0.171	0.059	0.061	0.067	0.07	0.074	0.077	0.083		286	0.106	0.026	0.043	0.078	0.104	0.127	0.151	0.182
	287	0.106	0.089	0.087	0.089	0.091	0.092	0.094	0.099		287	0.162	0.053	0.054	0.06	0.063	0.067	0.071	0.076		287	0.1	0.021	0.037	0.07	0.096	0.117	0.141	0.17
	288	0.099	0.083	0.081	0.083	0.084	0.086	0.088	0.092		288	0.155	0.046	0.047	0.054	0.058	0.06	0.064	0.069		288	0.093	0.016	0.032	0.064	0.088	0.11	0.132	0.161
	289	0.093	0.078	0.076	0.077	0.079	0.08	0.083	0.087		289	0.149	0.042	0.043	0.049	0.052	0.056	0.059	0.064		289	0.088	0.012	0.028	0.059	0.082	0.103	0.126	0.153
	290	0.088	0.072	0.071	0.072	0.074	0.075	0.077	0.081		290	0.142	0.038	0.039	0.045	0.047	0.051	0.054	0.059		290	0.083	0.009	0.025	0.055	0.077	0.097	0.119	0.146
	291	0.084	0.069	0.067	0.068	0.069	0.071	0.073	0.076		291	0.136	0.034	0.035	0.04	0.044	0.047	0.049	0.055		291	0.078	0.007	0.022	0.052	0.075	0.093	0.114	0.141
	292	0.079	0.064	0.063	0.064	0.065	0.067	0.068	0.071		292	0.131	0.03	0.032	0.037	0.04	0.043	0.045	0.05		292	0.074	0.004	0.019	0.048	0.07	0.089	0.109	0.134
	293	0.076	0.061	0.059	0.06	0.062	0.063	0.064	0.068		293	0.127	0.027	0.028	0.033	0.036	0.039	0.042	0.046		293	0.071	0.002	0.016	0.046	0.067	0.086	0.105	0.131
	294	0.072	0.057	0.056	0.057	0.059	0.059	0.061	0.063		294	0.123	0.024	0.026	0.03	0.032	0.035	0.038	0.042		294	0.067	0	0.013	0.043	0.064	0.082	0.101	0.125
	295	0.069	0.053	0.053	0.053	0.055	0.056	0.057	0.06		295	0.118	0.022	0.022	0.027	0.029	0.031	0.035	0.039		295	0.064	-0.003	0.011	0.04	0.061	0.079	0.098	0.122
	296	0.065	0.051	0.05	0.051	0.053	0.053	0.054	0.056		296	0.115	0.018	0.021	0.024	0.027	0.029	0.033	0.036		296	0.06	-0.005	0.009	0.039	0.059	0.077	0.096	0.119
	297	0.063	0.049	0.048	0.049	0.05	0.051	0.052	0.054		297	0.113	0.017	0.018	0.022	0.025	0.027	0.031	0.034		297	0.059	-0.006	0.008	0.037	0.058	0.075	0.094	0.117
	298	0.061	0.047	0.046	0.046	0.047	0.048	0.05	0.051		298	0.108	0.014	0.016	0.02	0.023	0.024	0.027	0.032		298	0.056	-0.007	0.007	0.036	0.056	0.073	0.092	0.115
	299	0.059	0.045	0.044	0.045	0.046	0.046	0.047	0.048		299	0.106	0.014	0.015	0.018	0.021	0.023	0.026	0.029		299	0.054	-0.008	0.006	0.036	0.056	0.074	0.092	0.113
	300	0.057	0.043	0.042	0.043	0.044	0.044	0.046	0.046		300	0.103	0.012	0.013	0.017	0.019	0.022	0.025	0.028		300	0.052	-0.01	0.005	0.036	0.056	0.073	0.091	0.112
	301	0.055	0.041	0.041	0.042	0.042	0.041	0.044	0.044		301	0.101	0.011	0.013	0.015	0.018	0.02	0.023	0.027		301	0.05	-0.01	0.005	0.035	0.056	0.073	0.091	0.112
	302	0.053	0.039	0.039	0.04	0.04	0.04	0.042	0.042		302	0.099	0.009	0.011	0.014	0.016	0.019	0.021	0.025		302	0.047	-0.011	0.003	0.035	0.055	0.073	0.091	0.111
	303	0.051	0.038	0.037	0.038	0.039	0.038	0.04	0.04		303	0.096	0.008	0.009	0.013	0.015	0.016	0.02	0.024		303	0.046	-0.012	0.003	0.036	0.057	0.073	0.092	0.112
	304	0.05	0.036	0.035	0.036	0.037	0.037	0.039	0.039		304	0.093	0.007	0.008	0.012	0.014	0.016	0.02	0.023		304	0.044	-0.012	0.003	0.037	0.057	0.075	0.092	0.112
	305	0.048	0.035	0.035	0.035	0.036	0.036	0.038	0.037		305	0.092	0.006	0.008	0.01	0.013	0.016	0.019	0.023		305	0.042	-0.012	0.004	0.039	0.059	0.076	0.094	0.114
	306	0.047	0.034	0.033	0.034	0.035	0.034	0.036	0.036		306	0.09	0.006	0.007	0.01	0.012	0.015	0.019	0.022		306	0.041	-0.012	0.003	0.04	0.06	0.077	0.095	0.114
	307	0.045	0.033	0.032	0.033	0.034	0.033	0.035	0.035		307	0.087	0.004	0.006	0.009	0.012	0.014	0.017	0.021		307	0.04	-0.013	0.003	0.041	0.062	0.08	0.097	0.115
	308	0.044	0.032	0.031	0.032	0.033	0.033	0.034	0.035		308	0.086	0.004	0.006	0.009	0.012	0.014	0.017	0.022		308	0.039	-0.012	0.004	0.043	0.065	0.082	0.098	0.117
	309	0.043	0.031	0.03	0.031	0.032	0.032	0.033	0.034		309	0.085	0.004	0.005	0.008	0.012	0.014	0.017	0.021		309	0.037	-0.013	0.005	0.045	0.067	0.084	0.101	0.119
	310	0.042	0.03	0.03	0.03	0.031	0.031	0.032	0.033		310	0.083	0.003	0.005	0.008	0.011	0.014	0.017	0.021		310	0.036	-0.013	0.006	0.047	0.069	0.086	0.103	0.121
	311	0.041	0.029	0.029	0.029	0.03	0.03	0.032	0.032		311	0.082	0.002	0.004	0.008	0.011	0.013	0.017	0.021		311	0.035	-0.012	0.007	0.05	0.071	0.089	0.105	0.123
	312	0.04	0.028	0.028	0.028	0.03	0.029	0.031	0.031		312	0.08	0.002	0.003	0.007	0.011	0.013	0.016	0.021		312	0.034	-0.012	0.007	0.052	0.074	0.092	0.108	0.125
	313	0.039	0.028	0.027	0.028	0.029	0.029	0.031	0.031		313	0.079	0.002	0.004	0.007	0.011	0.013	0.017	0.021		313	0.033	-0.012	0.008	0.054	0.076	0.095	0.11	0.127
	314	0.038	0.027	0.027	0.027	0.028	0.028	0.03	0.03		314	0.077	0.001	0.004	0.007	0.011	0.014	0.017	0.021		314	0.033	-0.012	0.009	0.057	0.079	0.097	0.113	0.129
	315	0.038	0.027	0.026	0.027	0.028	0.028	0.03	0.029		315	0.076	0.002	0.003	0.007	0.011	0.014	0.017	0.022		315	0.032	-0.012	0.01	0.06	0.083	0.1	0.117	0.132
	316	0.036	0.026	0.025	0.026	0.027	0.027	0.028	0.029		316	0.075	0	0.003	0.007	0.011	0.013	0.017	0.022		316	0.031	-0.013	0.011	0.063	0.086	0.104	0.119	0.134
	317	0.035	0.025	0.025	0.025	0.027	0.026	0.028	0.028		317	0.073	0	0.002	0.006	0.01	0.014	0.017	0.022		317	0.03	-0.012	0.012	0.065	0.088	0.107	0.122	0.136
	318	0.035	0.024	0.024	0.024	0.026	0.026	0.027	0.028		318	0.072	0	0.002	0.007	0.01	0.013	0.017	0.022		318	0.029	-0.012	0.013	0.069	0.091	0.11	0.125	0.139
	319	0.034	0.023	0.023	0.024	0.025	0.025	0.027	0.027		319	0.071	0	0.002	0.007	0.011	0.014	0.018	0.023		319	0.028	-0.011	0.015	0.072	0.095	0.114	0.129	0.143
	320	0.034	0.023	0.022	0.024	0.025	0.025	0.027	0.027		320	0.07	0	0.002	0.007	0.011	0.014	0.019	0.024		320	0.028	-0.011	0.016	0.075	0.099	0.117	0.132	0.145
	321	0.033	0.022	0.022	0.023	0.024	0.025	0.026	0.026		321	0.069	0	0.002	0.007	0.011	0.014	0.018	0.023		321	0.026	-0.011	0.017	0.078	0.102	0.121	0.135	0.148
	322	0.032	0.022	0.021	0.022	0.024	0.024	0.025	0.026		322	0.068	-0.001	0.001	0.007	0.011	0.014	0.019	0.024		322	0.026	-0.011	0.018	0.082	0.105	0.124	0.138	0.15
	323	0.032	0.022	0.021	0.022	0.024	0.024	0.026	0.026		323	0.067	-0.001	0.002	0.007	0.011	0.015	0.019	0.025		323	0.026	-0.01	0.02	0.085	0.11	0.128	0.142	0.153
	324	0.031	0.021	0.021	0.021	0.023	0.024	0.026	0.025		324	0.066	-0.001	0.001	0.007	0.012	0.016	0.019	0.025		324	0.025	-0.01	0.021	0.089	0.113	0.131	0.145	0.156
	325	0.03	0.021	0.02	0.021	0.023	0.023	0.025	0.025		325	0.065	-0.002	0.001	0.008	0.012	0.016	0.02	0.026		325	0.024	-0.01	0.023	0.092	0.116	0.134	0.149	0.158
	326	0.03	0.02	0.02	0.021	0.022	0.023	0.025	0.025		326	0.064	-0.002	0.001	0.008	0.012	0.016	0.021	0.027		326	0.024	-0.009	0.025	0.096	0.12	0.138	0.151	0.161
	327	0.029	0.019	0.019	0.02	0.022	0.022	0.024	0.025		327	0.063	-0.002	0.001	0.008	0.012	0.016	0.02	0.027		327	0.023	-0.009	0.026	0.098	0.123	0.141	0.154	0.163
	328	0.029	0.02	0.019	0.02	0.021	0.022	0.024	0.024		328	0.062	-0.002	0.001	0.008	0.012	0.017	0.021	0.027		328	0.023	-0.009	0.027	0.101	0.126	0.145	0.157	0.165
	329	0.028	0.019	0.019	0.019	0.021	0.022	0.023	0.024		329	0.061	-0.002	0.001	0.008	0.012	0.017	0.021	0.028		329	0.022	-0.009	0.028	0.105	0.129	0.146	0.16	0.167
	330	0.027	0.018	0.018	0.019	0.021	0.021	0.023	0.024		330	0.06	-0.003	0.001	0.007	0.013	0.017	0.021	0.028		330	0.021	-0.009	0.029	0.107	0.132	0.149	0.162	0.169
	331	0.027	0.018	0.018	0.019	0.021	0.022	0.023	0.024		331	0.06	-0.002	0.001	0.008	0.014	0.017	0.022	0.029		331	0.021	-0.008	0.031	0.11	0.135	0.153	0.165	0.171
	332	0.027	0.018	0.018	0.019	0.02	0.021	0.023	0.023		332	0.059	-0.002	0.002	0.009	0.013	0.018	0.022	0.029		332	0.02	-0.008	0.032	0.112	0.137	0.155	0.167	0.172
	333	0.026	0.018	0.018	0.018	0.02	0.021	0.023	0.023		333	0.059	-0.002	0.001	0.008	0.014	0.018	0.022	0.03		333	0.02	-0.008	0.032	0.114	0.14	0.157	0.169	0.174
	334	0.026	0.017	0.018	0.018	0.02	0.021	0.023	0.023		334	0.058	-0.003	0.002	0.008	0.014	0.018	0.023	0.03		334	0.019	-0.008	0.033	0.117	0.141	0.158	0.17	0.175
	335	0.025	0.017	0.017	0.018	0.02	0.02	0.022	0.023		335	0.057	-0.002	0.002	0.009	0.014	0.018	0.024	0.03		335	0.019	-0.007	0.034	0.118	0.142	0.16	0.171	0.176
	336	0.025	0.017	0.017	0.018	0.019	0.02	0.022	0.022		336	0.056	-0.002	0.002	0.009	0.014	0.018	0.023	0.029		336	0.019	-0.007	0.035	0.119	0.144	0.161	0.172	0.175
	337	0.025	0.017	0.017	0.018	0.02	0.02	0.022	0.023		337	0.056	-0.002	0.002	0.009	0.014	0.018	0.024	0.03		337	0.019	-0.007	0.036	0.121	0.145	0.161	0.173	0.176
	338	0.024	0.016	0.017	0.018	0.019	0.02	0.022	0.022		338	0.055	-0.003	0.002	0.009	0.013	0.018	0.023	0.03		338	0.018	-0.007	0.035	0.121	0.145	0.161	0.173	0.175
	339	0.024	0.016	0.016	0.018	0.019	0.02	0.022	0.022		339	0.054	-0.002	0.002	0.009	0.014	0.018	0.023	0.03		339	0.018	-0.006	0.036	0.122	0.145	0.162	0.172	0.174
	340	0.023	0.016	0.016	0.017	0.019	0.019	0.021	0.021		340	0.053	-0.003	0.001	0.009	0.013	0.017	0.023	0.03		340	0.017	-0.006	0.036	0.121	0.144	0.16	0.171	0.172
	341	0.023	0.016	0.016	0.017	0.018	0.019	0.021	0.021		341	0.052	-0.003	0.001	0.008	0.013	0.017	0.022	0.029		341	0.017	-0.007	0.035	0.12	0.143	0.159	0.169	0.171
	342	0.023	0.015	0.015	0.017	0.018	0.019	0.02	0.021		342	0.052	-0.003	0.001	0.008	0.013	0.017	0.022	0.028		342	0.017	-0.007	0.036	0.12	0.142	0.158	0.167	0.169
	343	0.023	0.016	0.016	0.016	0.018	0.018	0.02	0.021		343	0.051	-0.004	0.001	0.008	0.012	0.017	0.022	0.029		343	0.017	-0.006	0.034	0.118	0.14	0.156	0.165	0.166
	344	0.022	0.015	0.015	0.016	0.018	0.018	0.02	0.02		344	0.051	-0.003	0.001	0.008	0.013	0.016	0.021	0.028		344	0.016	-0.007	0.034	0.116	0.138	0.153	0.163	0.164
	345	0.022	0.015	0.015	0.016	0.017	0.018	0.02	0.02		345	0.051	-0.003	0.001	0.008	0.012	0.016	0.021	0.027		345	0.016	-0.007	0.034	0.114	0.136	0.15	0.16	0.16
	346	0.022	0.015	0.015	0.016	0.017	0.018	0.02	0.02		346	0.05	-0.003	0.001	0.008	0.012	0.016	0.021	0.027		346	0.016	-0.007	0.033	0.112	0.133	0.147	0.156	0.157
	347	0.021	0.015	0.015	0.015	0.016	0.018	0.02	0.019		347	0.049	-0.004	0	0.007	0.011	0.015	0.02	0.027		347	0.015	-0.007	0.031	0.109	0.13	0.144	0.153	0.153
	348	0.021	0.014	0.014	0.015	0.016	0.017	0.019	0.018		348	0.049	-0.004	0	0.006	0.01	0.014	0.019	0.025		348	0.015	-0.007	0.03	0.105	0.126	0.139	0.148	0.149
	349	0.02	0.014	0.014	0.015	0.016	0.017	0.019	0.018		349	0.048	-0.004	0	0.006	0.01	0.013	0.019	0.024		349	0.014	-0.007	0.029	0.103	0.122	0.135	0.144	0.145
	350	0.02	0.014	0.014	0.015	0.016	0.017	0.018	0.019		350	0.048	-0.003	0	0.006	0.01	0.014	0.018	0.024		350	0.014	-0.007	0.028	0.099	0.118	0.131	0.14	0.141
	351	0.02	0.013	0.014	0.014	0.015	0.016	0.017	0.018		351	0.047	-0.004	-0.001	0.005	0.01	0.013	0.017	0.023		351	0.014	-0.007	0.026	0.096	0.114	0.127	0.135	0.137
	352	0.02	0.013	0.014	0.014	0.015	0.016	0.017	0.017		352	0.046	-0.004	-0.001	0.005	0.009	0.012	0.015	0.021		352	0.013	-0.008	0.025	0.091	0.11	0.122	0.13	0.132
	353	0.019	0.013	0.013	0.013	0.014	0.016	0.016	0.016		353	0.046	-0.004	-0.002	0.004	0.008	0.011	0.015	0.02		353	0.013	-0.008	0.023	0.087	0.105	0.117	0.125	0.127
	354	0.019	0.013	0.013	0.013	0.015	0.015	0.017	0.017		354	0.045	-0.004	-0.002	0.004	0.007	0.011	0.014	0.019		354	0.013	-0.008	0.021	0.083	0.1	0.113	0.12	0.122
	355	0.019	0.012	0.013	0.013	0.014	0.015	0.016	0.016		355	0.045	-0.004	-0.001	0.004	0.007	0.009	0.013	0.018		355	0.013	-0.008	0.02	0.08	0.097	0.108	0.115	0.117
	356	0.019	0.012	0.013	0.013	0.014	0.015	0.016	0.016		356	0.044	-0.004	-0.001	0.003	0.006	0.008	0.013	0.017		356	0.012	-0.008	0.018	0.075	0.091	0.102	0.109	0.112
	357	0.019	0.013	0.013	0.013	0.014	0.014	0.015	0.016		357	0.044	-0.004	-0.001	0.003	0.006	0.008	0.012	0.017		357	0.012	-0.008	0.016	0.071	0.087	0.097	0.105	0.107
	358	0.018	0.012	0.012	0.012	0.013	0.014	0.015	0.015		358	0.043	-0.004	-0.002	0.002	0.005	0.007	0.011	0.015		358	0.011	-0.009	0.014	0.066	0.081	0.092	0.099	0.102
	359	0.018	0.012	0.012	0.012	0.013	0.013	0.015	0.014		359	0.042	-0.005	-0.003	0.001	0.004	0.007	0.01	0.014		359	0.011	-0.009	0.013	0.063	0.078	0.087	0.094	0.098
	360	0.017	0.012	0.012	0.012	0.012	0.013	0.014	0.014		360	0.042	-0.005	-0.002	0.001	0.004	0.006	0.009	0.013		360	0.011	-0.009	0.011	0.059	0.072	0.083	0.09	0.093
	361	0.018	0.011	0.012	0.012	0.012	0.013	0.014	0.014		361	0.042	-0.005	-0.003	0.001	0.003	0.005	0.008	0.012		361	0.011	-0.01	0.01	0.055	0.068	0.077	0.084	0.089
	362	0.017	0.011	0.011	0.011	0.012	0.012	0.014	0.014		362	0.042	-0.005	-0.003	0	0.002	0.004	0.007	0.011		362	0.011	-0.01	0.009	0.051	0.063	0.073	0.08	0.084
	363	0.017	0.011	0.01	0.011	0.012	0.012	0.013	0.013		363	0.041	-0.006	-0.003	0	0.002	0.003	0.006	0.01		363	0.01	-0.011	0.007	0.046	0.059	0.067	0.075	0.079
	364	0.017	0.01	0.01	0.01	0.011	0.011	0.013	0.012		364	0.04	-0.006	-0.004	-0.001	0.001	0.003	0.006	0.008		364	0.01	-0.01	0.005	0.043	0.055	0.063	0.07	0.075
	365	0.016	0.011	0.011	0.011	0.011	0.011	0.012	0.012		365	0.04	-0.005	-0.004	-0.001	0.001	0.002	0.005	0.008		365	0.01	-0.011	0.004	0.039	0.051	0.059	0.067	0.071
	366	0.016	0.011	0.01	0.01	0.01	0.011	0.012	0.013		366	0.039	-0.006	-0.005	-0.001	0	0.001	0.004	0.007		366	0.01	-0.012	0.002	0.036	0.047	0.055	0.063	0.067
	367	0.017	0.01	0.01	0.01	0.01	0.012	0.012	0.011		367	0.039	-0.006	-0.004	-0.001	0	0.002	0.004	0.007		367	0.009	-0.011	0.001	0.033	0.043	0.052	0.059	0.064
	368	0.016	0.011	0.01	0.01	0.01	0.01	0.012	0.011		368	0.039	-0.005	-0.005	-0.002	-0.001	0.001	0.004	0.005		368	0.009	-0.011	0	0.03	0.04	0.048	0.055	0.06
	369	0.016	0.01	0.009	0.01	0.009	0.01	0.011	0.011		369	0.039	-0.006	-0.005	-0.003	-0.001	0	0.003	0.005		369	0.009	-0.012	-0.001	0.027	0.037	0.044	0.052	0.057
	370	0.016	0.01	0.01	0.009	0.009	0.01	0.011	0.011		370	0.038	-0.005	-0.005	-0.003	-0.002	-0.001	0.002	0.004		370	0.009	-0.012	-0.002	0.024	0.033	0.041	0.048	0.054
	371	0.015	0.01	0.009	0.009	0.009	0.01	0.011	0.01		371	0.038	-0.006	-0.005	-0.004	-0.002	-0.001	0.002	0.003		371	0.008	-0.012	-0.003	0.022	0.031	0.038	0.045	0.051
	372	0.015	0.009	0.009	0.008	0.009	0.009	0.01	0.01		372	0.037	-0.007	-0.005	-0.004	-0.003	-0.002	0	0.003		372	0.008	-0.012	-0.004	0.019	0.028	0.035	0.041	0.048
	373	0.015	0.01	0.009	0.009	0.009	0.009	0.01	0.011		373	0.037	-0.007	-0.006	-0.004	-0.003	-0.002	0	0.002		373	0.008	-0.012	-0.005	0.017	0.026	0.032	0.038	0.045
	374	0.014	0.009	0.009	0.008	0.009	0.009	0.009	0.01		374	0.036	-0.007	-0.006	-0.005	-0.003	-0.002	-0.001	0.001		374	0.008	-0.012	-0.006	0.014	0.023	0.029	0.036	0.042
	375	0.014	0.009	0.008	0.008	0.008	0.008	0.009	0.009		375	0.035	-0.007	-0.006	-0.005	-0.004	-0.003	-0.001	0		375	0.007	-0.013	-0.007	0.012	0.02	0.027	0.033	0.04
	376	0.014	0.009	0.008	0.008	0.009	0.009	0.009	0.009		376	0.036	-0.007	-0.006	-0.005	-0.004	-0.003	-0.001	0		376	0.008	-0.013	-0.008	0.01	0.018	0.025	0.031	0.037
	377	0.014	0.009	0.008	0.008	0.009	0.008	0.009	0.009		377	0.035	-0.006	-0.006	-0.005	-0.004	-0.003	-0.002	0		377	0.008	-0.012	-0.008	0.009	0.016	0.023	0.029	0.035
	378	0.014	0.008	0.008	0.007	0.007	0.008	0.008	0.009		378	0.035	-0.007	-0.007	-0.006	-0.005	-0.004	-0.003	-0.001		378	0.007	-0.013	-0.009	0.007	0.014	0.02	0.027	0.033
	379	0.014	0.009	0.008	0.008	0.008	0.008	0.008	0.008		379	0.034	-0.007	-0.006	-0.005	-0.005	-0.004	-0.003	-0.001		379	0.006	-0.013	-0.009	0.006	0.013	0.018	0.025	0.031
	380	0.014	0.009	0.009	0.008	0.008	0.008	0.008	0.008		380	0.034	-0.006	-0.006	-0.006	-0.005	-0.004	-0.003	-0.001		380	0.007	-0.013	-0.009	0.005	0.011	0.017	0.023	0.03
	381	0.013	0.009	0.008	0.007	0.008	0.008	0.008	0.008		381	0.033	-0.006	-0.007	-0.006	-0.006	-0.005	-0.003	-0.002		381	0.006	-0.013	-0.01	0.003	0.01	0.015	0.021	0.028
	382	0.014	0.009	0.008	0.007	0.008	0.007	0.008	0.008		382	0.034	-0.007	-0.007	-0.006	-0.005	-0.005	-0.003	-0.002		382	0.006	-0.013	-0.01	0.002	0.009	0.015	0.02	0.026
	383	0.013	0.008	0.007	0.007	0.007	0.007	0.007	0.008		383	0.033	-0.007	-0.007	-0.007	-0.006	-0.005	-0.005	-0.003		383	0.006	-0.014	-0.011	0.001	0.007	0.012	0.018	0.024
	384	0.013	0.008	0.007	0.007	0.007	0.007	0.007	0.007		384	0.032	-0.007	-0.007	-0.007	-0.006	-0.005	-0.004	-0.002		384	0.006	-0.014	-0.011	0	0.006	0.011	0.016	0.023
	385	0.013	0.009	0.008	0.007	0.007	0.007	0.007	0.008		385	0.032	-0.007	-0.007	-0.007	-0.006	-0.006	-0.004	-0.003		385	0.006	-0.014	-0.011	-0.001	0.005	0.01	0.016	0.022
	386	0.013	0.008	0.007	0.007	0.007	0.007	0.007	0.007		386	0.032	-0.007	-0.007	-0.007	-0.006	-0.006	-0.004	-0.003		386	0.006	-0.013	-0.011	-0.002	0.005	0.009	0.015	0.02
	387	0.013	0.008	0.007	0.006	0.006	0.007	0.007	0.007		387	0.032	-0.008	-0.007	-0.007	-0.006	-0.006	-0.005	-0.003		387	0.005	-0.014	-0.012	-0.003	0.003	0.008	0.013	0.02
	388	0.013	0.008	0.008	0.006	0.007	0.007	0.007	0.007		388	0.032	-0.008	-0.007	-0.007	-0.007	-0.006	-0.005	-0.004		388	0.005	-0.014	-0.012	-0.002	0.003	0.007	0.012	0.018
	389	0.013	0.008	0.007	0.006	0.007	0.007	0.007	0.007		389	0.031	-0.007	-0.007	-0.007	-0.006	-0.005	-0.005	-0.004		389	0.006	-0.013	-0.012	-0.003	0.002	0.007	0.011	0.018
	390	0.012	0.008	0.007	0.006	0.007	0.006	0.006	0.006		390	0.031	-0.008	-0.008	-0.007	-0.007	-0.006	-0.005	-0.004		390	0.005	-0.013	-0.012	-0.004	0.001	0.006	0.011	0.016
	391	0.013	0.008	0.007	0.006	0.006	0.006	0.006	0.006		391	0.031	-0.008	-0.007	-0.007	-0.007	-0.006	-0.005	-0.004		391	0.005	-0.014	-0.012	-0.004	0.001	0.005	0.01	0.016
	392	0.012	0.008	0.007	0.006	0.006	0.006	0.006	0.006		392	0.03	-0.008	-0.008	-0.008	-0.007	-0.006	-0.006	-0.005		392	0.005	-0.014	-0.012	-0.005	0	0.004	0.009	0.015
	393	0.012	0.007	0.007	0.006	0.006	0.006	0.006	0.006		393	0.03	-0.007	-0.008	-0.007	-0.007	-0.006	-0.006	-0.004		393	0.005	-0.014	-0.013	-0.005	-0.001	0.003	0.008	0.014
	394	0.013	0.007	0.007	0.006	0.006	0.006	0.006	0.006		394	0.03	-0.007	-0.007	-0.007	-0.007	-0.006	-0.006	-0.004		394	0.005	-0.013	-0.013	-0.006	-0.001	0.003	0.008	0.013
	395	0.013	0.008	0.006	0.006	0.006	0.006	0.006	0.006		395	0.03	-0.007	-0.007	-0.007	-0.007	-0.006	-0.006	-0.005		395	0.005	-0.013	-0.012	-0.006	-0.001	0.003	0.007	0.012
	396	0.012	0.007	0.006	0.005	0.005	0.005	0.005	0.006		396	0.029	-0.008	-0.008	-0.007	-0.007	-0.007	-0.006	-0.005		396	0.004	-0.014	-0.013	-0.007	-0.002	0.002	0.006	0.012
	397	0.012	0.007	0.006	0.006	0.005	0.005	0.005	0.006		397	0.029	-0.008	-0.008	-0.008	-0.007	-0.007	-0.006	-0.005		397	0.004	-0.014	-0.013	-0.007	-0.003	0.001	0.005	0.011
	398	0.012	0.007	0.007	0.006	0.006	0.006	0.006	0.006		398	0.03	-0.007	-0.008	-0.007	-0.007	-0.007	-0.006	-0.005		398	0.005	-0.013	-0.013	-0.007	-0.002	0.001	0.005	0.01
	399	0.012	0.008	0.006	0.005	0.006	0.006	0.006	0.005		399	0.029	-0.007	-0.008	-0.007	-0.008	-0.006	-0.006	-0.006		399	0.004	-0.014	-0.013	-0.007	-0.003	0.001	0.004	0.01
	400	0.012	0.007	0.006	0.005	0.006	0.005	0.006	0.006		400	0.029	-0.008	-0.008	-0.007	-0.007	-0.007	-0.006	-0.006		400	0.004	-0.014	-0.013	-0.007	-0.003	0	0.004	0.009

## Sheet: Figure 2d
Pleasant flavor compounds		Gel-SFC, 25 ℃			Gel-SFC, 150 ℃			Gel+SFC, 25 ℃			Gel+SFC, 150 ℃			Gel+FM, 25 ℃			Gel+FM, 150 ℃
Chemical name	Flavor note	Concentration (area %)
Furfuryl mercaptan	Meaty, savory, almond, roasted bread	0	0	0	0	0	0	0	0	0	6.33	6.09	0.58	2.63	3.93	3.62	2.61	2.87	2.86
furfural		0	0	0	0	0	0	0	0	0	2.18	2.58	0.34	5.84	4.63	6.36	1.44	1.77	1.57
(DITHIODIMETHYLENE)-DIFURAN		0	0	0	0	0	0	0	0	0	22.99	20.42	23.06	0	0	0	31.4	32.26	29.45
Benzyl alcohol	Almond, Roasted bread	0	0	0	0.62	1.04	1.01	0	0	0	0.42	0.35	0	0	0	0	0	0	0
Benzaldehyde		0	0	0	3.88	2.81	3.75	0	0	0	2.32	1.98	0.81	0	0	0	0	0	0
Heptanoic acid	Floral, cheese, fat	0	0	0	0	0	0	0	0	0	1.71	1.75	0	0	0	0	0	0	0
Octanoic acid		0	0	0	4.06	0	0	0	0	0	1.86	2.69	0	0	0	0	0	0	0
Nonanoic acid		0	0	0	10.46	0	16.84	0	0	0	7.37	6.38	0	0	0	0	3.48	4.81	5.15
Offensive flavor compounds		Gel-SFC, 25 ℃			Gel-SFC, 150 ℃			Gel+SFC, 25 ℃			Gel+SFC, 150 ℃			Gel+FM, 25 ℃			Gel+FM, 150 ℃
Chemical name	Flavor note	Concentration (area %)
Acetone	Fishy, Pungent	24.32	25.16	28.91	0	0	0	0	0	0	0	0	0	0	0	0	0	0	0
Hexanoic acid	Fishy, Pungent	0	0	0	4.07	0	0	0	0	0	0	0	0	0	0	0	0	0	0

## Sheet: Figure 3c
	Absorbance
	Day 1			Day 5			Day 7
CM-SFC	0.01433	0.02033	0.01833	0.04233	0.02733	0.0333	0.088	0.072	0.102
CM+SFC	0.02833	0.00733	0.01533	0.032	0.016	0.016	0.05733	0.05933	0.02333

## Sheet: Figure 3e
	MHC amount (normalized to CM-SFC)
CM-SFC	1.43045	0.729291	0.840259
CM+SFC	1.23471	0.600164	1.0747

## Sheet: Figure 3f
	Flavor note	CM-SFC			CM+SFC
Benzaldehyde	Almond-like flavor	4.1	5.23	2.97	5.42	3.07	3.28
Furfuryl methyl disulfide	Meaty flavor	0	0	0	7.77	7.11	4.62
Non-flavor compounds	No flavor	95.9	94.77	97.03	86.81	89.82	92.1

## Sheet: Figure 4b
	Offensive flavor compound		CM-SFC			CM+SFC			CM+SFCV
	Chemical name	Flavor note	Ratio (%)			Ratio (%)			Ratio (%)
	Trimethylamine	Fishy, Pungent	7.88185	9.68086	8.68346	0	0	0	0	0	0
	Sum		7.88185	9.68086	8.68346	0	0	0	0	0	0
	Pleasant flavor compound		CM-SFC			CM+SFC			CM+SFCV
	Chemical name	Flavor note	Ratio (%)			Ratio (%)			Ratio (%)
	Methanethiol, 2-methylthiophene	Meaty, Savory	54.4371	50.6509	52.6273	75.9399	78.3351	92.3145	80.1177	69.4721	79.1739
	Carbon disulfide, n-butanol, methyl but-2-enoate, heptyl pentanoate	Fruity	37.681	39.6682	38.6893	6.87567	21.6649	7.68548	0	15.7592	0
	pentanoic acid, butane-2,3-dione, pent-1-en-3-ol	Floral, creamy	0	0	0	17.1844	0	0	19.8823	14.7687	20.8261
	Sum		92.1181	90.3191	91.3165	100	100	100	100	100	100

## Sheet: Supplementary Fig. 1b
	Supplementary Fig. 1b
	Raman shift (cm-1)	Intensity
	301.984	54.8856
	303.13	70.7537
	304.279	84.4313
	305.425	94.624
	306.571	101.672
	307.72	108.345
	308.865	116.093
	310.011	120.843
	311.157	124.729
	312.304	128.3
	313.449	131.46
	314.595	136.707
	315.74	141.682
	316.884	146.699
	318.029	162.032
	319.176	174.07
	320.32	190.543
	321.465	213.923
	322.609	241.029
	323.753	269.812
	324.897	302.639
	326.04	335.7
	327.184	371.715
	328.327	409.82
	329.471	449.149
	330.614	487.753
	331.755	528.78
	332.898	568.431
	334.04	604.035
	335.183	637.363
	336.326	667.779
	337.468	692.013
	338.608	715.24
	339.75	731.241
	340.892	741.645
	342.034	750.678
	343.173	750.893
	344.315	749.876
	345.456	741.948
	346.595	728.995
	347.736	711.242
	348.875	690.382
	350.016	665.624
	351.156	634.035
	352.295	602.947
	353.435	567.847
	354.573	526.903
	355.713	485.978
	356.851	442.631
	357.989	397.73
	359.128	354.25
	360.266	311.71
	361.405	270.276
	362.542	233.368
	363.679	202.044
	364.818	172.395
	365.955	148.38
	367.092	128.222
	368.23	112.307
	369.366	98.6932
	370.503	89.7107
	371.639	82.0401
	372.774	77.6852
	373.912	75.5085
	375.048	74.6511
	376.183	72.6091
	377.319	71.793
	378.454	68.7379
	379.589	65.193
	380.724	60.6924
	381.859	56.5554
	382.993	51.9183
	384.128	47.2807
	385.262	43.2801
	386.396	38.6421
	387.53	34.6409
	388.664	31.8199
	389.798	29.1347
	390.932	26.541
	392.063	23.1353
	393.196	20.4047
	394.33	16.9013
	395.463	13.7159
	396.596	12.5753
	397.726	9.48499
	398.859	8.25378
	399.992	5.15894
	401.124	4.60999
	402.254	4.28943
	403.386	2.37561
	404.516	1.05481
	405.648	0.005
	406.78	0.31879
	407.909	0.08704
	409.041	-0.37195
	410.17	-2.42236
	411.301	-2.60889
	412.43	-2.61407
	413.561	-4.71143
	414.689	-4.30627
	415.82	-3.81256
	416.948	-3.59033
	418.077	-3.55072
	419.207	-3.60101
	420.335	-2.56201
	421.462	-2.38727
	422.592	0.7442
	423.72	-0.58624
	424.847	-1.23578
	425.974	0.53064
	427.104	-0.24823
	428.231	0.20001
	429.357	0.69391
	430.484	0.86938
	431.611	1.27228
	432.737	2.31128
	433.866	2.98889
	434.992	2.34613
	436.118	4.47668
	437.244	7.69745
	438.369	8.46405
	439.495	9.59424
	440.62	11.1795
	441.746	12.2646
	442.871	13.5765
	443.996	15.2072
	445.119	15.6993
	446.244	16.9666
	447.368	18.4151
	448.493	16.9997
	449.617	16.3575
	450.741	14.5314
	451.864	13.7549
	452.987	13.0212
	454.111	12.7422
	455.233	12.3293
	456.356	10.3682
	457.48	9.86273
	458.601	8.0849
	459.724	7.62488
	460.847	8.16479
	461.968	8.29578
	463.091	11.2911
	464.211	12.921
	465.334	14.6901
	466.454	17.41
	467.576	20.5907
	468.696	27.2639
	469.818	33.7214
	470.938	42.7554
	472.059	52.445
	473.179	63.3882
	474.298	75.4208
	475.419	88.1604
	476.538	102.33
	477.657	116.59
	478.776	131.171
	479.897	148.095
	481.015	163.673
	482.133	178.617
	483.252	190.561
	484.37	203.279
	485.49	213.062
	486.607	221.78
	487.725	229.09
	488.843	233.217
	489.96	237.755
	491.077	239.93
	492.194	242.062
	493.311	243.467
	494.428	247.191
	495.545	255.552
	496.661	264.871
	497.778	281.692
	498.894	303.108
	500.01	331.484
	501.124	367.43
	502.24	411.26
	503.356	462.503
	504.472	516.668
	505.587	570.834
	506.7	623.427
	507.816	668.674
	508.931	708.363
	510.044	735.671
	511.158	750.58
	512.273	752.874
	513.385	746.052
	514.5	724.556
	515.612	692.085
	516.726	649.81
	517.838	603.222
	518.952	551.844
	520.064	501.168
	521.177	449.979
	522.289	402.562
	523.402	359.515
	524.513	319.319
	525.626	278.818
	526.737	244.206
	527.848	211.634
	528.96	183.372
	530.071	156.838
	531.181	132.393
	532.291	110.942
	533.403	92.412
	534.513	75.4175
	535.623	59.8744
	536.733	48.3303
	537.842	39.5119
	538.952	29.9655
	540.061	22.7352
	541.172	15.7222
	542.281	10.4479
	543.39	7.30902
	544.499	4.35132
	545.607	1.57593
	546.716	-0.01819
	547.824	-0.65894
	548.93	-0.70648
	550.038	-1.57379
	551.146	-1.08002
	552.254	-0.35895
	553.361	-0.7608
	554.469	-1.7998
	555.574	-1.24573
	556.681	-0.64716
	557.788	-1.04858
	558.895	0.00525
	560	0.60364
	561.107	-0.29663
	562.213	1.71234
	563.318	3.2193
	564.424	5.2749
	565.53	7.87732
	566.634	11.7005
	567.74	13.4852
	568.844	14.7178
	569.949	18.9568
	571.053	23.4638
	572.158	29.5692
	573.261	35.3016
	574.367	41.774
	575.469	49.3244
	576.572	55.238
	577.677	65.3508
	578.779	77.4943
	579.882	92.7712
	580.986	113.534
	582.088	136.768
	583.19	166.362
	584.292	200.636
	585.394	250.044
	586.497	311.646
	587.599	390.536
	588.7	491.784
	589.801	613.343
	590.902	753.81
	592.003	918.671
	593.104	1102.57
	594.205	1309.87
	595.305	1528.16
	596.406	1754.31
	597.506	1966.73
	598.606	2165.26
	599.706	2330.54
	600.806	2450.3
	601.906	2515.62
	603.005	2532.04
	604.103	2489.65
	605.202	2398.38
	606.301	2256.67
	607.4	2080.8
	608.497	1881.05
	609.596	1670.79
	610.694	1456.62
	611.791	1254.09
	612.889	1070.5
	613.988	917.658
	615.084	786.608
	616.182	685.889
	617.278	607.3
	618.375	549.329
	619.471	503.84
	620.568	467.234
	621.664	437.592
	622.761	410.491
	623.856	387.392
	624.953	368.973
	626.048	352.372
	627.142	343.808
	628.239	336.365
	629.333	332.25
	630.427	332.949
	631.522	339.236
	632.618	349.408
	633.711	363.601
	634.805	383.249
	635.899	406.35
	636.992	432.313
	638.088	460.555
	639.181	494.255
	640.274	532.18
	641.367	577.195
	642.46	624.618
	643.552	673.045
	644.645	724.755
	645.737	779.058
	646.83	835.586
	647.922	893.521
	649.012	953.495
	650.104	1010.76
	651.195	1061.93
	652.287	1110.96
	653.379	1149.22
	654.468	1178.91
	655.559	1197.21
	656.65	1200.31
	657.741	1189.98
	658.83	1166.42
	659.921	1127.59
	661.011	1079.23
	662.1	1020.55
	663.19	956.816
	664.278	882.277
	665.368	811.234
	666.456	742.788
	667.546	679.745
	668.634	628.909
	669.723	588.122
	670.811	555.587
	671.9	536.05
	672.987	525.091
	674.074	527.886
	675.163	540.75
	676.25	567.904
	677.336	605.276
	678.425	657.144
	679.511	722.288
	680.597	799.421
	681.683	887.733
	682.769	992.27
	683.857	1104.2
	684.943	1224.44
	686.029	1343.31
	687.114	1471.26
	688.199	1595.03
	689.284	1711.02
	690.37	1809.54
	691.454	1889.72
	692.539	1949.56
	693.624	1990.74
	694.708	2003.11
	695.793	1998.6
	696.877	1972.4
	697.959	1938.04
	699.043	1887.22
	700.127	1833.45
	701.211	1782.17
	702.294	1740.74
	703.376	1718.19
	704.459	1712.22
	705.543	1732.83
	706.624	1780.64
	707.707	1854.04
	708.789	1955.78
	709.87	2080.54
	710.953	2218.98
	712.033	2363.2
	713.116	2502.91
	714.196	2635.33
	715.278	2744.75
	716.358	2828.43
	717.44	2874.98
	718.519	2886.75
	719.599	2860.69
	720.68	2800
	721.76	2706.23
	722.839	2585.73
	723.92	2443.11
	724.999	2295.13
	726.077	2134.69
	727.156	1977.74
	728.235	1826.59
	729.315	1685.59
	730.393	1556.39
	731.471	1441.08
	732.549	1336.36
	733.627	1242.05
	734.705	1158.96
	735.783	1088.08
	736.86	1020.84
	737.938	962.593
	739.015	911.162
	740.092	867.461
	741.169	827.943
	742.246	795.379
	743.32	764.043
	744.397	737.471
	745.474	713.083
	746.55	692.422
	747.626	674.808
	748.7	658.858
	749.776	648.7
	750.852	640.18
	751.926	633.037
	753.001	626.29
	754.077	622.82
	755.15	621.804
	756.225	616.832
	757.298	616.043
	758.373	613.571
	759.446	610.146
	760.521	606.988
	761.593	601.794
	762.668	596.497
	763.74	591.941
	764.812	590.293
	765.886	582.09
	766.958	576.124
	768.03	575.565
	769.102	571.914
	770.175	570.263
	771.246	571.476
	772.318	570.96
	773.389	567.581
	774.46	562.976
	775.533	556.271
	776.604	547.301
	777.674	537.464
	778.745	524.857
	779.815	508.98
	780.885	491.555
	781.956	470.944
	783.026	448.063
	784.095	424.09
	785.165	403.846
	786.233	383.277
	787.302	361.711
	788.372	340.602
	789.441	321.718
	790.51	304.379
	791.577	286.117
	792.646	270.187
	793.715	255.441
	794.783	242.06
	795.85	232.381
	796.918	222.727
	797.984	213.862
	799.053	208.801
	800.121	205.79
	801.186	205.644
	802.254	208.593
	803.32	213.169
	804.387	218.849
	805.453	223.057
	806.518	229.404
	807.585	234.446
	808.65	237.247
	809.715	240.052
	810.782	242.586
	811.846	236.981
	812.911	232.29
	813.977	221.854
	815.041	213.073
	816.105	199.431
	817.169	185.741
	818.233	169.918
	819.297	154.233
	820.361	139.043
	821.426	124.413
	822.489	107.271
	823.553	95.1243
	824.616	81.9814
	825.679	72.0199
	826.74	61.4388
	827.802	54.519
	828.865	50.5085
	829.927	47.4539
	830.99	45.3096
	832.052	44.1205
	833.114	44.9346
	834.174	47.5132
	835.236	53.235
	836.298	57.5028
	837.357	64.4884
	838.419	70.8491
	839.48	80.0302
	840.539	89.0123
	841.6	100.97
	842.659	113.586
	843.72	127.363
	844.781	141.689
	845.84	157.625
	846.898	172.649
	847.958	190.706
	849.017	205.82
	850.077	223.651
	851.135	236.953
	852.193	253.027
	853.252	265.444
	854.31	276.566
	855.368	287.008
	856.425	299.136
	857.484	306.414
	858.541	314.268
	859.598	320.671
	860.655	325.39
	861.712	325.791
	862.769	325.51
	863.825	322.913
	864.881	316.86
	865.938	309.898
	866.994	301.346
	868.05	287.796
	869.106	276.608
	870.162	263.055
	871.217	250.551
	872.273	238.728
	873.328	233.317
	874.383	233.775
	875.437	240.866
	876.492	259.055
	877.546	285.075
	878.599	318.077
	879.654	349.193
	880.708	381.724
	881.761	405.483
	882.815	417.86
	883.869	421.393
	884.921	415.007
	885.975	398.509
	887.027	371.117
	888.081	336.239
	889.132	292.513
	890.184	245.19
	891.237	199.4
	892.288	150.3
	893.341	113.182
	894.392	85.2032
	895.443	63.9077
	896.494	51.0839
	897.546	45.2957
	898.597	41.6857
	899.647	40.3833

## Sheet: Supplementary Fig. 1c
	Supplementary Fig. 1c
	Raman shift (cm-1)	Intensity
	2400.15	8.51758
	2401	6.34705
	2401.84	3.88489
	2402.69	2.46747
	2403.53	2.40533
	2404.37	1.37262
	2405.22	-0.58679
	2406.06	0.63599
	2406.9	0.76721
	2407.75	0.1712
	2408.59	-1.01575
	2409.43	-0.42981
	2410.28	-0.20783
	2411.12	-0.07611
	2411.96	0.73706
	2412.8	-0.17627
	2413.65	0.18201
	2414.49	-0.14233
	2415.33	-1.50964
	2416.17	-1.5144
	2417.01	-1.79199
	2417.85	-1.16101
	2418.7	-0.02838
	2419.54	0.42108
	2420.38	0.24713
	2421.22	-0.01733
	2422.06	0.85333
	2422.9	1.36212
	2423.74	2.64075
	2424.58	2.92181
	2425.42	3.56506
	2426.26	3.93634
	2427.1	4.71674
	2427.94	3.36078
	2428.78	4.05054
	2429.62	4.46759
	2430.46	5.88464
	2431.3	5.80133
	2432.14	5.85559
	2432.98	6.81775
	2433.82	7.05225
	2434.66	7.24316
	2435.5	8.38684
	2436.34	9.25824
	2437.18	11.4933
	2438.02	12.0921
	2438.86	12.4647
	2439.69	12.6552
	2440.53	13.6181
	2441.37	15.5803
	2442.21	16.1337
	2443.05	17.5052
	2443.88	18.3768
	2444.72	18.9758
	2445.56	20.3026
	2446.4	20.8116
	2447.23	21.5927
	2448.07	23.6014
	2448.91	24.5628
	2449.74	25.2076
	2450.58	25.6258
	2451.42	27.4988
	2452.25	28.781
	2453.09	31.1964
	2453.93	32.2962
	2454.76	33.6694
	2455.6	33.9037
	2456.43	35.3218
	2457.27	35.4677
	2458.1	35.2932
	2458.94	35.6196
	2459.78	35.4924
	2460.61	36.2281
	2461.45	36.2827
	2462.28	37.1108
	2463.12	39.164
	2463.95	38.8109
	2464.79	41.6367
	2465.62	42.9225
	2466.45	43.9746
	2467.29	45.9361
	2468.12	48.9932
	2468.96	51.955
	2469.79	52.9632
	2470.62	55.0171
	2471.46	54.9367
	2472.29	55.7185
	2473.13	58.8181
	2473.96	60.1014
	2474.79	60.0183
	2475.62	60.6633
	2476.46	62.3542
	2477.29	63.4092
	2478.12	65.601
	2478.95	66.7921
	2479.79	69.3018
	2480.62	70.9014
	2481.45	73.2295
	2482.28	73.0569
	2483.12	74.2501
	2483.95	77.7141
	2484.78	81.8146
	2485.61	85.1847
	2486.44	88.5137
	2487.27	88.5696
	2488.11	92.5356
	2488.94	94.7233
	2489.77	96.916
	2490.6	99.8821
	2491.43	104.615
	2492.26	109.219
	2493.09	111.412
	2493.92	114.465
	2494.75	117.341
	2495.58	120.485
	2496.41	127.181
	2497.24	129.55
	2498.07	135.83
	2498.9	143.072
	2499.73	147.669
	2500.56	152.14
	2501.39	154.284
	2502.21	161.519
	2503.04	168.536
	2503.87	174.725
	2504.7	179.049
	2505.53	184.149
	2506.36	190.658
	2507.19	194.631
	2508.02	202.506
	2508.84	210.197
	2509.67	219.524
	2510.5	228.625
	2511.33	236.452
	2512.15	244.78
	2512.98	254.882
	2513.81	265.531
	2514.64	276.909
	2515.46	289.739
	2516.29	301.657
	2517.12	312.721
	2517.94	324.71
	2518.77	335.954
	2519.6	348.88
	2520.42	362.943
	2521.25	377.434
	2522.07	388.953
	2522.9	405.062
	2523.73	418.585
	2524.55	433.807
	2525.38	449.058
	2526.2	465.777
	2527.03	482.893
	2527.85	501.155
	2528.68	521.598
	2529.5	540.772
	2530.33	558.76
	2531.15	582.389
	2531.98	603.745
	2532.8	627.642
	2533.63	654.6
	2534.45	685.598
	2535.27	711.955
	2536.1	744.582
	2536.92	779.549
	2537.75	813.676
	2538.57	850.13
	2539.39	889.905
	2540.22	931.395
	2541.04	975.576
	2541.86	1022.85
	2542.69	1069.58
	2543.51	1115.9
	2544.33	1167.32
	2545.15	1220.19
	2545.98	1279.36
	2546.8	1340.83
	2547.62	1404.35
	2548.44	1477.11
	2549.27	1552.47
	2550.09	1632.25
	2550.91	1719.57
	2551.73	1808.36
	2552.55	1906.93
	2553.37	2013.92
	2554.19	2126.98
	2555.01	2248.09
	2555.84	2374.14
	2556.66	2510.45
	2557.48	2646.56
	2558.3	2795.59
	2559.12	2947.79
	2559.94	3104.08
	2560.76	3267.44
	2561.58	3429.4
	2562.4	3597.79
	2563.22	3759.72
	2564.04	3915.55
	2564.86	4073.11
	2565.68	4221.87
	2566.5	4355.83
	2567.32	4473.89
	2568.14	4578.5
	2568.95	4659
	2569.77	4724.33
	2570.59	4769.44
	2571.41	4779.41
	2572.23	4765.03
	2573.05	4720.52
	2573.86	4647.34
	2574.68	4548.05
	2575.5	4423.19
	2576.32	4276.13
	2577.14	4105.05
	2577.95	3917.97
	2578.77	3709.15
	2579.59	3491.85
	2580.41	3269.86
	2581.22	3044.52
	2582.04	2818.54
	2582.86	2597.43
	2583.68	2379.33
	2584.49	2176.58
	2585.31	1981.49
	2586.12	1799.67
	2586.94	1634.69
	2587.76	1483.37
	2588.57	1342.92
	2589.39	1215.04
	2590.2	1102.8
	2591.02	1002.12
	2591.83	910.879
	2592.65	833.374
	2593.47	763.411
	2594.28	697.132
	2595.1	639.252
	2595.91	585.792
	2596.73	539.126
	2597.54	496.846
	2598.36	459.549
	2599.17	425.263
	2599.98	397.07
	2600.8	370.093
	2601.61	344.43
	2602.43	322.506
	2603.24	304.254
	2604.05	287.727
	2604.87	273.202
	2605.68	259.538
	2606.49	247.031
	2607.31	236.725
	2608.12	225.511
	2608.93	214.297
	2609.75	203.403
	2610.56	195.372
	2611.37	185.311
	2612.18	176.732
	2612.99	169.106
	2613.81	162.935
	2614.62	156.083
	2615.43	151.231
	2616.24	143.616
	2617.05	139.355
	2617.87	133.503
	2618.68	131.469
	2619.49	126.988
	2620.3	123.909
	2621.11	121.517
	2621.92	119.711
	2622.73	114.904
	2623.54	112.648
	2624.35	107.841
	2625.16	105.266
	2625.97	103.146
	2626.79	101.883
	2627.59	96.3093
	2628.41	93.2278
	2629.21	90.2886
	2630.02	87.4417
	2630.83	83.9531
	2631.64	81.4677
	2632.45	80.3933
	2633.26	77.0897
	2634.07	75.7865
	2634.88	73.4345
	2635.69	71.2223
	2636.5	72.1454
	2637.31	69.5687
	2638.11	70.0383
	2638.92	68.1889
	2639.73	66.1125
	2640.54	67.0816
	2641.35	64.5511
	2642.16	64.5188
	2642.96	63.8508
	2643.77	60.8182
	2644.58	59.4269
	2645.39	56.8953
	2646.19	55.8625
	2647	52.3766
	2647.81	51.3489
	2648.61	49.3158
	2649.42	46.558
	2650.23	44.4384
	2651.03	45.2256
	2651.84	44.1046
	2652.65	44.4371
	2653.45	43.2245
	2654.26	43.2848
	2655.06	41.8901
	2655.87	42.9508
	2656.68	42.4657
	2657.48	43.4802
	2658.29	42.4045
	2659.09	42.9639
	2659.9	42.3895
	2660.7	41.3132
	2661.51	41.4653
	2662.31	42.7075
	2663.12	43.4044
	2663.92	44.6463
	2664.72	45.4338
	2665.53	47.0883
	2666.33	46.5112
	2667.14	47.1162
	2667.94	49.0864
	2668.75	50.7845
	2669.55	52.9811
	2670.35	55.361
	2671.16	57.5591
	2671.96	61.9869
	2672.76	64.9039
	2673.56	65.6023
	2674.37	67.1194
	2675.17	68.3613
	2675.97	71.6943
	2676.78	72.8918
	2677.58	73.7256
	2678.38	75.6498
	2679.18	78.4847
	2679.98	78.0903
	2680.79	75.2432
	2681.59	75.1215
	2682.39	77.1381
	2683.19	78.5654
	2683.99	80.1233
	2684.8	78.8188
	2685.6	78.9269
	2686.4	78.4435
	2687.2	79.5043
	2688	76.8845
	2688.8	76.582
	2689.6	76.9152
	2690.4	76.7495
	2691.2	75.3569
	2692	71.7355
	2692.8	71.7968
	2693.6	70.584
	2694.4	67.8732
	2695.2	66.0261
	2696	62.8163
	2696.8	60.7417
	2697.6	59.0758
	2698.4	56.1826
	2699.2	54.6085
	2700	51.3522
	2700.79	52.1416
	2701.59	50.5671
	2702.39	52.0386
	2703.19	51.2363
	2703.99	51.39
	2704.79	51.043
	2705.59	51.3312
	2706.38	51.9843
	2707.18	53.3191
	2707.98	51.926
	2708.78	52.2146
	2709.57	51.2303
	2710.37	52.7937
	2711.17	52.266
	2711.97	55.6002
	2712.76	56.0275
	2713.56	58.4971
	2714.36	60.2441
	2715.15	61.0315
	2715.95	64.4174
	2716.75	66.9305
	2717.54	69.5355
	2718.34	72.6445
	2719.13	73.5701
	2719.93	74.9041
	2720.73	75.3298
	2721.52	78.4404
	2722.32	80.6852
	2723.11	81.656
	2723.91	82.9445
	2724.7	80.7339
	2725.5	84.2964
	2726.29	86.359
	2727.09	88.2853
	2727.88	91.3032
	2728.68	94.729
	2729.47	96.3831
	2730.27	95.9004
	2731.06	95.2821
	2731.85	97.2992
	2732.65	101.226
	2733.44	102.968
	2734.24	103.849
	2735.03	106.094
	2735.82	108.023
	2736.62	109.357
	2737.41	107.557
	2738.2	109.617
	2739	112.045
	2739.79	114.609
	2740.58	115.398
	2741.37	115.099
	2742.17	117.524
	2742.96	116.768
	2743.75	116.377
	2744.54	115.986
	2745.34	116.505
	2746.13	120.113
	2746.92	119.539
	2747.71	119.467
	2748.5	118.166
	2749.29	118.911
	2750.08	118.656
	2750.87	119.128
	2751.67	119.873
	2752.46	120.117
	2753.25	119.135
	2754.04	116.836
	2754.83	114.808
	2755.62	113.281
	2756.41	111.753
	2757.2	112.134
	2757.99	109.97
	2758.78	108.897
	2759.57	108.827
	2760.36	107.3
	2761.15	107.136
	2761.94	107.064
	2762.73	106.264
	2763.52	107.055
	2764.31	108.164
	2765.09	106.727
	2765.88	106.019
	2766.67	105.763
	2767.46	105.237
	2768.25	103.027
	2769.04	101.91
	2769.83	100.018
	2770.61	99.2654
	2771.4	98.9637
	2772.19	98.4392
	2772.98	97.9576
	2773.76	98.4768
	2774.55	98.5868
	2775.34	99.8322
	2776.13	102.036
	2776.91	104.009
	2777.7	105.298
	2778.49	107.317
	2779.27	107.335
	2780.06	108.99
	2780.85	109.283
	2781.63	110.939
	2782.42	116.05
	2783.21	118.205
	2783.99	119.27
	2784.78	119.557
	2785.56	119.804
	2786.35	122.005
	2787.13	124.571
	2787.92	129.955
	2788.71	134.522
	2789.49	137.672
	2790.27	139.83
	2791.06	140.806
	2791.85	143.42
	2792.63	148.205
	2793.41	150.227
	2794.2	155.879
	2794.98	161.583
	2795.77	166.054
	2796.55	169.761
	2797.33	171.593
	2798.12	176.618
	2798.9	179.588
	2799.69	183.703
	2800.47	189.537
	2801.25	193.146
	2802.04	200.396
	2802.82	203.596
	2803.6	208.386
	2804.38	210.404
	2805.17	214.841
	2805.95	220.585
	2806.73	223.742
	2807.51	231.805
	2808.3	237.234
	2809.08	243.072
	2809.86	248.273
	2810.64	254.385
	2811.42	262.133
	2812.21	270.065
	2812.99	279.087
	2813.77	286.656
	2814.55	296.435
	2815.33	305.593
	2816.11	313.529
	2816.89	323.918
	2817.67	332.562
	2818.45	344.451
	2819.23	353.932
	2820.01	363.487
	2820.79	372.698
	2821.57	382.435
	2822.35	392.919
	2823.13	402.019
	2823.91	414.596
	2824.69	425.469
	2825.47	435.368
	2826.25	446.97
	2827.03	458.462
	2827.81	471.2
	2828.59	482.577
	2829.37	491.228
	2830.15	507.13
	2830.93	520.192
	2831.7	535.94
	2832.48	550.093
	2833.26	567.617
	2834.04	585.131
	2834.82	603.11
	2835.59	620.585
	2836.37	639.88
	2837.15	659.988
	2837.93	683.507
	2838.71	702.986
	2839.48	723.24
	2840.26	741.762
	2841.04	762.426

## Sheet: Supplementary Fig. 2b
	Supplementary Fig. 2b
	Chemical shift (ppm)	Intensity
	-0.10011	0.36952
	-0.09962	0.38022
	-0.09914	0.70142
	-0.09865	1.1632
	-0.09816	1.47945
	-0.09767	1.52201
	-0.09718	1.86082
	-0.09669	1.47793
	-0.0962	1.65285
	-0.09571	1.69922
	-0.09522	1.54016
	-0.09474	1.95974
	-0.09425	2.056
	-0.09376	2.25026
	-0.09327	2.29343
	-0.09278	2.90168
	-0.09229	2.91974
	-0.0918	2.91096
	-0.09131	2.97512
	-0.09083	2.90365
	-0.09034	2.66682
	-0.08985	2.96352
	-0.08936	2.96228
	-0.08887	2.45577
	-0.08838	1.87149
	-0.08789	1.99852
	-0.0874	2.34533
	-0.08692	2.98669
	-0.08643	3.58331
	-0.08594	3.63644
	-0.08545	3.6525
	-0.08496	3.87325
	-0.08447	4.13253
	-0.08398	3.88011
	-0.08349	3.33117
	-0.08301	3.26425
	-0.08252	2.99866
	-0.08203	2.78087
	-0.08154	2.62835
	-0.08105	2.43062
	-0.08056	2.60345
	-0.08007	2.47471
	-0.07958	2.51387
	-0.07909	3.13384
	-0.07861	3.79762
	-0.07812	4.03516
	-0.07763	4.07336
	-0.07714	4.47768
	-0.07665	4.48262
	-0.07616	4.14167
	-0.07567	3.60835
	-0.07518	3.29739
	-0.0747	3.35978
	-0.07421	3.16357
	-0.07372	2.58289
	-0.07323	2.57614
	-0.07274	2.85442
	-0.07225	3.02269
	-0.07176	2.88455
	-0.07127	3.23276
	-0.07079	3.54499
	-0.0703	2.89944
	-0.06981	2.63189
	-0.06932	2.69171
	-0.06883	2.45314
	-0.06834	2.26453
	-0.06785	2.16084
	-0.06736	2.23537
	-0.06688	2.63022
	-0.06639	2.82231
	-0.0659	3.00457
	-0.06541	3.20361
	-0.06492	3.43639
	-0.06443	3.66899
	-0.06394	3.82154
	-0.06345	3.62742
	-0.06296	3.76433
	-0.06248	3.28677
	-0.06199	2.69203
	-0.0615	2.7165
	-0.06101	2.42807
	-0.06052	2.27853
	-0.06003	2.44609
	-0.05954	2.43595
	-0.05905	2.52196
	-0.05857	2.64891
	-0.05808	2.79221
	-0.05759	3.20787
	-0.0571	3.3422
	-0.05661	3.02586
	-0.05612	2.5856
	-0.05563	2.63661
	-0.05514	3.47611
	-0.05466	4.11003
	-0.05417	3.68086
	-0.05368	3.47575
	-0.05319	3.4391
	-0.0527	3.05967
	-0.05221	2.97108
	-0.05172	3.26775
	-0.05123	2.93065
	-0.05075	2.82209
	-0.05026	2.57933
	-0.04977	2.25161
	-0.04928	2.51624
	-0.04879	2.95471
	-0.0483	3.00406
	-0.04781	2.9713
	-0.04732	2.95562
	-0.04684	2.81442
	-0.04635	2.77112
	-0.04586	2.809
	-0.04537	3.09007
	-0.04488	3.49335
	-0.04439	4.14643
	-0.0439	3.63326
	-0.04341	3.17672
	-0.04292	3.0012
	-0.04244	3.24692
	-0.04195	3.05763
	-0.04146	2.63442
	-0.04097	2.66639
	-0.04048	2.82418
	-0.03999	2.76409
	-0.0395	2.71071
	-0.03901	2.98006
	-0.03853	3.12359
	-0.03804	2.60461
	-0.03755	2.58036
	-0.03706	2.54024
	-0.03657	2.91624
	-0.03608	3.1776
	-0.03559	2.84712
	-0.0351	2.72675
	-0.03462	2.48554
	-0.03413	2.04961
	-0.03364	2.34411
	-0.03315	2.38138
	-0.03266	2.31712
	-0.03217	2.31599
	-0.03168	2.33241
	-0.03119	2.41754
	-0.03071	2.53124
	-0.03022	2.44348
	-0.02973	2.38658
	-0.02924	2.10409
	-0.02875	1.94969
	-0.02826	2.06474
	-0.02777	1.99525
	-0.02728	2.04568
	-0.02679	1.78216
	-0.02631	1.54632
	-0.02582	1.31665
	-0.02533	1.23063
	-0.02484	1.67339
	-0.02435	2.0011
	-0.02386	2.2958
	-0.02337	1.83465
	-0.02288	1.94641
	-0.0224	2.11954
	-0.02191	1.79242
	-0.02142	1.73994
	-0.02093	2.33879
	-0.02044	1.8612
	-0.01995	1.13117
	-0.01946	1.10795
	-0.01897	1.32648
	-0.01849	1.40892
	-0.018	1.74597
	-0.01751	2.16021
	-0.01702	2.32868
	-0.01653	2.03919
	-0.01604	1.99295
	-0.01555	2.63366
	-0.01506	2.80978
	-0.01458	2.77035
	-0.01409	2.74615
	-0.0136	2.76895
	-0.01311	2.63849
	-0.01262	2.40253
	-0.01213	1.81903
	-0.01164	1.51445
	-0.01115	1.61614
	-0.01066	1.79221
	-0.01018	2.07862
	-0.00969	2.10219
	-0.0092	2.20998
	-0.00871	2.29078
	-0.00822	2.06475
	-0.00773	2.2353
	-0.00724	2.30335
	-0.00675	2.66481
	-0.00627	2.6592
	-0.00578	2.36675
	-0.00529	2.24092
	-0.0048	2.24839
	-0.00431	2.24509
	-0.00382	1.97496
	-0.00333	1.32336
	-0.00284	1.60276
	-0.00236	2.03575
	-0.00187	2.55943
	-0.00138	2.92313
	-0.000889217	2.49926
	-0.000400432	1.97723
	8.83536e-05	1.87724
	0.000577139	1.71686
	0.00107	1.67572
	0.00155	1.78732
	0.00204	1.55398
	0.00253	1.87807
	0.00302	2.53955
	0.00351	2.14008
	0.004	2.45951
	0.00449	2.95245
	0.00498	2.82049
	0.00546	2.69065
	0.00595	2.53895
	0.00644	2.45677
	0.00693	2.23991
	0.00742	1.89846
	0.00791	2.16416
	0.0084	2.25451
	0.00889	1.6506
	0.00938	1.27127
	0.00986	1.43439
	0.01035	2.11907
	0.01084	2.83039
	0.01133	3.02268
	0.01182	2.58583
	0.01231	2.1818
	0.0128	1.65017
	0.01329	1.35046
	0.01377	1.26337
	0.01426	1.38895
	0.01475	1.59697
	0.01524	1.5858
	0.01573	1.88444
	0.01622	2.23977
	0.01671	2.16471
	0.0172	2.0689
	0.01768	1.87547
	0.01817	2.39754
	0.01866	3.01686
	0.01915	2.53158
	0.01964	2.05428
	0.02013	2.02712
	0.02062	2.0765
	0.02111	2.00903
	0.02159	2.00188
	0.02208	2.03402
	0.02257	1.95203
	0.02306	1.88738
	0.02355	1.89129
	0.02404	2.22106
	0.02453	2.35408
	0.02502	2.2903
	0.02551	2.38291
	0.02599	2.10098
	0.02648	2.1039
	0.02697	2.09059
	0.02746	1.73591
	0.02795	1.51854
	0.02844	1.82559
	0.02893	2.29814
	0.02942	2.52639
	0.0299	2.59628
	0.03039	2.79104
	0.03088	2.80197
	0.03137	2.28697
	0.03186	2.1499
	0.03235	2.38158
	0.03284	2.27256
	0.03333	2.88234
	0.03381	3.28979
	0.0343	2.6388
	0.03479	2.37905
	0.03528	2.69164
	0.03577	2.90418
	0.03626	2.98772
	0.03675	2.91021
	0.03724	2.57881
	0.03772	2.20207
	0.03821	2.28495
	0.0387	2.79788
	0.03919	2.98458
	0.03968	2.72046
	0.04017	2.56675
	0.04066	2.84711
	0.04115	2.99353
	0.04164	3.25763
	0.04212	3.15418
	0.04261	3.09683
	0.0431	3.17077
	0.04359	3.17595
	0.04408	3.63051
	0.04457	3.91961
	0.04506	3.66691
	0.04555	3.19789
	0.04603	3.21292
	0.04652	3.50054
	0.04701	3.56062
	0.0475	3.40899
	0.04799	3.11261
	0.04848	2.857
	0.04897	2.65065
	0.04946	2.65417
	0.04994	3.13056
	0.05043	3.5311
	0.05092	3.95952
	0.05141	4.00056
	0.0519	3.15087
	0.05239	2.7731
	0.05288	2.82997
	0.05337	2.85813
	0.05385	2.9337
	0.05434	2.73378
	0.05483	2.53653
	0.05532	2.43785
	0.05581	2.05149
	0.0563	1.98241
	0.05679	2.28646
	0.05728	2.67589
	0.05776	3.08052
	0.05825	3.05352
	0.05874	3.11533
	0.05923	2.83439
	0.05972	2.58239
	0.06021	2.17107
	0.0607	1.84006
	0.06119	1.96224
	0.06168	1.93393
	0.06216	2.02691
	0.06265	2.44247
	0.06314	2.5586
	0.06363	2.52467
	0.06412	2.48053
	0.06461	2.72007
	0.0651	3.02331
	0.06559	2.93505
	0.06607	2.98501
	0.06656	3.11725
	0.06705	3.09258
	0.06754	3.03261
	0.06803	2.88792
	0.06852	2.7423
	0.06901	2.75178
	0.0695	2.9038
	0.06998	2.57412
	0.07047	2.13713
	0.07096	2.26837
	0.07145	2.37336
	0.07194	2.36788
	0.07243	2.19195
	0.07292	2.52064
	0.07341	2.81652
	0.0739	2.61651
	0.07438	2.76739
	0.07487	3.0058
	0.07536	3.0643
	0.07585	3.19356
	0.07634	3.69544
	0.07683	4.06445
	0.07732	3.86803
	0.07781	3.42208
	0.07829	3.45602
	0.07878	3.19219
	0.07927	3.07721
	0.07976	3.15866
	0.08025	2.8288
	0.08074	2.6503
	0.08123	2.82448
	0.08172	2.69899
	0.0822	2.58669
	0.08269	2.56054
	0.08318	2.73818
	0.08367	3.05406
	0.08416	3.01576
	0.08465	3.14048
	0.08514	3.18477
	0.08563	3.10634
	0.08611	3.2253
	0.0866	3.54564
	0.08709	3.25714
	0.08758	2.76901
	0.08807	2.3699
	0.08856	2.53504
	0.08905	3.29931
	0.08954	3.94694
	0.09002	3.50773
	0.09051	3.08797
	0.091	2.91368
	0.09149	2.79782
	0.09198	2.57586
	0.09247	2.7444
	0.09296	2.91384
	0.09345	2.89379
	0.09394	2.95324
	0.09442	2.80755
	0.09491	2.89394
	0.0954	3.24328
	0.09589	3.50822
	0.09638	3.11748
	0.09687	3.06608
	0.09736	3.29437
	0.09785	3.29703
	0.09833	3.59066
	0.09882	3.49691
	0.09931	3.19202
	0.0998	3.17587
	0.10029	3.13939
	0.10078	3.21832
	0.10127	3.61585
	0.10176	3.62238
	0.10225	3.63325
	0.10273	3.28658
	0.10322	2.89604
	0.10371	2.75391
	0.1042	2.74722
	0.10469	3.13495
	0.10518	3.08394
	0.10567	3.06731
	0.10616	3.12812
	0.10664	3.38356
	0.10713	3.19473
	0.10762	3.10211
	0.10811	2.9371
	0.1086	3.233
	0.10909	3.66684
	0.10958	3.30677
	0.11007	2.9788
	0.11055	2.62488
	0.11104	2.55015
	0.11153	2.53291
	0.11202	2.55118
	0.11251	2.78428
	0.113	2.68866
	0.11349	2.19759
	0.11398	2.41435
	0.11446	2.59189
	0.11495	2.77258
	0.11544	2.95797
	0.11593	2.92524
	0.11642	2.94443
	0.11691	2.98168
	0.1174	3.20664
	0.11789	3.26073
	0.11837	2.9428
	0.11886	3.02863
	0.11935	3.41146
	0.11984	3.35797
	0.12033	3.40901
	0.12082	3.52264
	0.12131	3.00772
	0.1218	2.46088
	0.12229	2.42887
	0.12277	2.80388
	0.12326	3.05651
	0.12375	3.05407
	0.12424	2.95017
	0.12473	3.17184
	0.12522	3.36229
	0.12571	3.32173
	0.1262	3.67454
	0.12668	3.91234
	0.12717	3.74006
	0.12766	3.62667
	0.12815	3.20719
	0.12864	2.95842
	0.12913	2.85574
	0.12962	2.62438
	0.13011	2.7167
	0.13059	3.34848
	0.13108	3.83712
	0.13157	3.71555
	0.13206	3.47899
	0.13255	3.423
	0.13304	3.44796
	0.13353	3.38039
	0.13402	3.49057
	0.1345	3.64204
	0.13499	3.59663
	0.13548	3.1959
	0.13597	3.39953
	0.13646	3.58093
	0.13695	3.45317
	0.13744	3.23594
	0.13793	3.57711
	0.13842	3.85743
	0.1389	3.52638
	0.13939	3.24239
	0.13988	3.51064
	0.14037	3.31856
	0.14086	3.09457
	0.14135	3.20747
	0.14184	3.27749
	0.14233	3.41546
	0.14281	4.00699
	0.1433	3.91202
	0.14379	3.26545
	0.14428	3.15779
	0.14477	3.61874
	0.14526	3.46492
	0.14575	3.06457
	0.14624	3.04098
	0.14672	3.11191
	0.14721	3.33766
	0.1477	3.50632
	0.14819	3.84558
	0.14868	4.05277
	0.14917	3.97904
	0.14966	3.75867
	0.15015	3.81411
	0.15063	3.76225
	0.15112	3.41975
	0.15161	3.54449
	0.1521	3.43618
	0.15259	3.515
	0.15308	3.67298
	0.15357	3.39426
	0.15406	3.19527
	0.15454	3.88382
	0.15503	4.41076
	0.15552	4.61112
	0.15601	4.38617
	0.1565	3.78261
	0.15699	3.59251
	0.15748	3.29067
	0.15797	2.98674
	0.15846	3.3356
	0.15894	4.26041
	0.15943	4.797
	0.15992	5.07119
	0.16041	4.87411
	0.1609	4.25622
	0.16139	3.80853
	0.16188	3.72382
	0.16237	3.67367
	0.16285	3.74232
	0.16334	3.53729
	0.16383	3.64218
	0.16432	3.5827
	0.16481	3.18073
	0.1653	3.2126
	0.16579	3.39671
	0.16628	3.71012
	0.16676	4.06042
	0.16725	3.81803
	0.16774	3.92057
	0.16823	4.09205
	0.16872	3.86479
	0.16921	4.02659
	0.1697	3.99777
	0.17019	4.08306
	0.17067	4.42692
	0.17116	4.73827
	0.17165	5.02192
	0.17214	5.05213
	0.17263	4.86548
	0.17312	4.26955
	0.17361	3.89724
	0.1741	3.53263
	0.17458	3.61595
	0.17507	3.87521
	0.17556	3.88447
	0.17605	3.85803
	0.17654	3.74923
	0.17703	3.72822
	0.17752	3.88601
	0.17801	4.06852
	0.17849	3.90923
	0.17898	3.752
	0.17947	4.05828
	0.17996	4.26313
	0.18045	3.98487
	0.18094	3.62568
	0.18143	3.41516
	0.18192	3.60598
	0.18241	3.73936
	0.18289	3.57681
	0.18338	3.51208
	0.18387	3.72068
	0.18436	4.13456
	0.18485	4.20164
	0.18534	4.17872
	0.18583	4.47295
	0.18632	4.69194
	0.1868	4.58363
	0.18729	4.51776
	0.18778	4.42102
	0.18827	4.30126
	0.18876	4.38115
	0.18925	4.2525
	0.18974	3.89447
	0.19023	3.50273
	0.19072	3.45893
	0.1912	4.12137
	0.19169	4.51647
	0.19218	4.8491
	0.19267	5.07657
	0.19316	5.13256
	0.19365	5.34074
	0.19414	5.11428
	0.19462	4.73204
	0.19511	4.83721
	0.1956	4.9389
	0.19609	4.80251
	0.19658	4.11094
	0.19707	3.54655
	0.19756	3.89831
	0.19805	4.05525
	0.19853	4.00584
	0.19902	3.95828
	0.19951	3.88756
	0.2	3.57631
	0.20049	3.33875
	0.20098	3.33505
	0.20147	3.3312
	0.20196	3.73701
	0.20245	4.16987
	0.20293	4.49065
	0.20342	4.33414
	0.20391	4.28634
	0.2044	4.27333
	0.20489	4.29994
	0.20538	4.48058
	0.20587	4.59023
	0.20636	4.37182
	0.20685	3.92919
	0.20733	3.9186
	0.20782	4.41901
	0.20831	4.29944
	0.2088	3.83026
	0.20929	3.92516
	0.20978	4.60937
	0.21027	4.90186
	0.21076	4.65688
	0.21124	4.68154
	0.21173	4.67489
	0.21222	4.40479
	0.21271	4.22805
	0.2132	4.33243
	0.21369	4.19748
	0.21418	4.36478
	0.21466	4.32846
	0.21515	4.52175
	0.21564	4.80176
	0.21613	5.21782
	0.21662	5.51224
	0.21711	4.7883
	0.2176	4.66135
	0.21809	4.64966
	0.21857	4.24629
	0.21906	4.08595
	0.21955	3.70575
	0.22004	3.35839
	0.22053	3.61326
	0.22102	4.27156
	0.22151	4.63063
	0.222	4.13426
	0.22249	3.66385
	0.22298	4.0636
	0.22346	4.38217
	0.22395	4.61097
	0.22444	4.52443
	0.22493	4.54157
	0.22542	4.52483
	0.22591	4.35503
	0.2264	3.76722
	0.22689	3.51842
	0.22737	3.56228
	0.22786	4.19857
	0.22835	4.81247
	0.22884	5.08032
	0.22933	5.01943
	0.22982	4.27845
	0.23031	4.2756
	0.2308	4.31262
	0.23128	4.67621
	0.23177	5.06712
	0.23226	4.9623
	0.23275	5.01064
	0.23324	5.31421
	0.23373	5.48544
	0.23422	5.04245
	0.23471	4.61011
	0.23519	4.26606
	0.23568	4.63626
	0.23617	5.18582
	0.23666	5.0482
	0.23715	4.9877
	0.23764	4.7485
	0.23813	4.54038
	0.23862	4.51628
	0.2391	4.18908
	0.23959	4.32416
	0.24008	4.4949
	0.24057	4.37552
	0.24106	4.0716
	0.24155	3.91301
	0.24204	4.78761
	0.24253	5.16344
	0.24302	4.81411
	0.2435	4.3149
	0.24399	4.29758
	0.24448	4.3799
	0.24497	4.49223
	0.24546	4.79412
	0.24595	4.70739
	0.24644	4.70658
	0.24693	4.86638
	0.24741	4.52857
	0.2479	4.29592
	0.24839	3.94759
	0.24888	3.88103
	0.24937	3.52832
	0.24986	3.46919
	0.25035	3.72988
	0.25083	4.06645
	0.25132	4.3511
	0.25181	4.11745
	0.2523	3.95641
	0.25279	4.32062
	0.25328	4.70277
	0.25377	4.78111
	0.25426	4.7895
	0.25475	4.79456
	0.25523	4.38008
	0.25572	4.04044
	0.25621	3.90271
	0.2567	3.86338
	0.25719	3.74207
	0.25768	3.49875
	0.25817	3.371
	0.25866	3.9098
	0.25915	4.17272
	0.25963	4.12784
	0.26012	3.51542
	0.26061	3.15863
	0.2611	3.89161
	0.26159	4.44627
	0.26208	4.4622
	0.26257	4.24648
	0.26305	4.69393
	0.26354	5.05754
	0.26403	4.77964
	0.26452	4.75042
	0.26501	5.13082
	0.2655	5.04856
	0.26599	4.88778
	0.26648	4.97182
	0.26697	4.98624
	0.26745	4.91819
	0.26794	4.96499
	0.26843	5.07701
	0.26892	4.79104
	0.26941	4.73746
	0.2699	4.84885
	0.27039	4.4925
	0.27087	3.94683
	0.27136	3.4958
	0.27185	3.65317
	0.27234	3.77631
	0.27283	4.48428
	0.27332	4.81375
	0.27381	4.35807
	0.2743	3.98255
	0.27479	4.37315
	0.27527	4.58686
	0.27576	4.55759
	0.27625	4.63435
	0.27674	4.71089
	0.27723	4.6334
	0.27772	4.39387
	0.27821	4.33929
	0.2787	4.4519
	0.27919	4.51399
	0.27967	4.31271
	0.28016	4.37845
	0.28065	4.70689
	0.28114	5.13545
	0.28163	5.13595
	0.28212	5.11177
	0.28261	5.41382
	0.28309	4.93557
	0.28358	4.51046
	0.28407	4.45526
	0.28456	4.6536
	0.28505	4.88172
	0.28554	4.82131
	0.28603	4.43356
	0.28652	4.4339
	0.28701	4.31495
	0.28749	4.15412
	0.28798	4.39758
	0.28847	4.8581
	0.28896	5.15372
	0.28945	5.67472
	0.28994	5.83933
	0.29043	5.85953
	0.29092	5.62652
	0.2914	5.21047
	0.29189	4.81321
	0.29238	4.74967
	0.29287	4.92254
	0.29336	5.03736
	0.29385	5.71914
	0.29434	5.49813
	0.29483	5.19625
	0.29531	5.28264
	0.2958	5.63557
	0.29629	5.68184
	0.29678	5.3655
	0.29727	5.48554
	0.29776	5.33926
	0.29825	5.22436
	0.29874	5.75137
	0.29923	5.55953
	0.29971	5.02036
	0.3002	5.27772
	0.30069	5.27473
	0.30118	4.8833
	0.30167	4.68716
	0.30216	4.92956
	0.30265	5.30704
	0.30313	5.21452
	0.30362	4.91801
	0.30411	5.18615
	0.3046	5.77105
	0.30509	6.04322
	0.30558	5.64407
	0.30607	5.05519
	0.30656	4.82965
	0.30705	5.01508
	0.30753	5.66483
	0.30802	6.08571
	0.30851	6.04578
	0.309	5.50914
	0.30949	4.65242
	0.30998	4.83749
	0.31047	5.26401
	0.31096	5.47935
	0.31145	5.43078
	0.31193	5.32862
	0.31242	5.32502
	0.31291	5.13906
	0.3134	4.83128
	0.31389	4.87138
	0.31438	4.42291
	0.31487	3.76832
	0.31536	3.83245
	0.31584	4.29363
	0.31633	4.82588
	0.31682	5.1801
	0.31731	4.87223
	0.3178	4.57635
	0.31829	4.80988
	0.31878	5.09733
	0.31927	5.12139
	0.31975	5.10533
	0.32024	5.30236
	0.32073	5.58217
	0.32122	5.68371
	0.32171	5.41854
	0.3222	5.39958
	0.32269	5.83934
	0.32318	6.03038
	0.32366	5.79393
	0.32415	5.66294
	0.32464	5.07924
	0.32513	4.86202
	0.32562	4.82303
	0.32611	4.61611
	0.3266	4.33669
	0.32709	4.5676
	0.32758	5.01351
	0.32806	5.4495
	0.32855	6.23842
	0.32904	6.42017
	0.32953	5.78223
	0.33002	5.23682
	0.33051	5.05206
	0.331	5.16488
	0.33148	5.47217
	0.33197	5.90448
	0.33246	6.23634
	0.33295	6.22589
	0.33344	5.80266
	0.33393	5.37044
	0.33442	5.07073
	0.33491	5.15161
	0.3354	5.4775
	0.33588	5.11362
	0.33637	4.76678
	0.33686	5.17292
	0.33735	4.91008
	0.33784	4.68989
	0.33833	4.79993
	0.33882	4.61919
	0.33931	4.83664
	0.33979	5.37308
	0.34028	5.43099
	0.34077	5.2265
	0.34126	5.43794
	0.34175	5.54069
	0.34224	5.83241
	0.34273	5.76204
	0.34322	5.70949
	0.3437	5.7901
	0.34419	5.83528
	0.34468	5.98497
	0.34517	5.98542
	0.34566	6.0986
	0.34615	5.81035
	0.34664	5.96661
	0.34713	5.87231
	0.34762	5.52096
	0.3481	5.52349
	0.34859	5.18116
	0.34908	4.2161
	0.34957	3.97228
	0.35006	4.64867
	0.35055	5.20345
	0.35104	5.18189
	0.35152	4.91947
	0.35201	5.08716
	0.3525	5.08255
	0.35299	5.93521
	0.35348	6.26668
	0.35397	5.53846
	0.35446	5.61721
	0.35495	6.04915
	0.35544	6.04654
	0.35592	6.29864
	0.35641	5.89701
	0.3569	5.66391
	0.35739	5.60146
	0.35788	5.48342
	0.35837	5.4776
	0.35886	5.30653
	0.35935	4.85776
	0.35983	4.69589
	0.36032	5.03277
	0.36081	5.30015
	0.3613	5.4225
	0.36179	5.18863
	0.36228	5.29361
	0.36277	5.54898
	0.36326	5.88595
	0.36374	5.90973
	0.36423	5.66221
	0.36472	6.1122
	0.36521	6.39255
	0.3657	6.55234
	0.36619	6.14719
	0.36668	5.15003
	0.36717	5.03105
	0.36766	5.06815
	0.36814	5.38294
	0.36863	6.13576
	0.36912	6.63459
	0.36961	6.55605
	0.3701	6.44878
	0.37059	6.1954
	0.37108	5.85843
	0.37156	5.47408
	0.37205	5.7691
	0.37254	5.95178
	0.37303	5.84963
	0.37352	5.23378
	0.37401	4.86214
	0.3745	4.96203
	0.37499	5.02039
	0.37548	5.28104
	0.37596	5.87748
	0.37645	6.17519
	0.37694	6.23207
	0.37743	6.06825
	0.37792	6.1307
	0.37841	6.10432
	0.3789	5.57354
	0.37939	5.5038
	0.37988	6.00386
	0.38036	6.39226
	0.38085	6.58397
	0.38134	6.22459
	0.38183	5.93485
	0.38232	6.1575
	0.38281	6.1272
	0.3833	5.51215
	0.38378	5.2343
	0.38427	5.0166
	0.38476	5.26999
	0.38525	5.72834
	0.38574	5.73381
	0.38623	5.88768
	0.38672	6.12418
	0.38721	6.31628
	0.3877	5.89254
	0.38818	5.92107
	0.38867	5.91342
	0.38916	5.85445
	0.38965	5.53327
	0.39014	4.91699
	0.39063	5.09348
	0.39112	5.89664
	0.3916	6.31807
	0.39209	6.48108
	0.39258	6.25016
	0.39307	5.87368
	0.39356	5.49169
	0.39405	5.54002
	0.39454	5.37657
	0.39503	5.12754
	0.39552	5.22073
	0.39601	5.1974
	0.39649	5.25313
	0.39698	5.37255
	0.39747	5.0996
	0.39796	4.89212
	0.39845	5.31128
	0.39894	5.78666
	0.39943	6.14622
	0.39992	6.26055
	0.4004	5.83924
	0.40089	4.92118
	0.40138	4.73358
	0.40187	5.10552
	0.40236	5.44035
	0.40285	5.81061
	0.40334	5.97411
	0.40382	6.03423
	0.40431	6.21976
	0.4048	6.48017
	0.40529	6.36284
	0.40578	5.85945
	0.40627	5.953
	0.40676	6.57008
	0.40725	6.56628
	0.40774	6.34898
	0.40822	6.80949
	0.40871	6.92984
	0.4092	6.63882
	0.40969	6.11606
	0.41018	6.09853
	0.41067	6.80807
	0.41116	7.16372
	0.41165	7.33504
	0.41213	7.24375
	0.41262	6.8351
	0.41311	6.2339
	0.4136	6.16693
	0.41409	5.90267
	0.41458	5.78949
	0.41507	5.52752
	0.41556	5.58594
	0.41605	6.11462
	0.41653	6.71416
	0.41702	7.09894
	0.41751	6.90426
	0.418	7.04027
	0.41849	6.69386
	0.41898	6.3426
	0.41947	6.4956
	0.41996	6.48567
	0.42044	6.51239
	0.42093	6.47755
	0.42142	6.78382
	0.42191	7.16222
	0.4224	7.41737
	0.42289	6.94688
	0.42338	6.45317
	0.42386	6.48375
	0.42435	6.66424
	0.42484	7.0056
	0.42533	7.13178
	0.42582	7.16425
	0.42631	6.642
	0.4268	6.6828
	0.42729	6.81101
	0.42778	6.4428
	0.42826	6.57236
	0.42875	7.53105
	0.42924	7.66893
	0.42973	7.43981
	0.43022	7.03379
	0.43071	6.84382
	0.4312	6.51444
	0.43169	6.4373
	0.43217	6.35125
	0.43266	5.92254
	0.43315	5.89383
	0.43364	5.94539
	0.43413	6.36289
	0.43462	6.73591
	0.43511	6.88318
	0.4356	7.01894
	0.43609	7.0341
	0.43657	7.61029
	0.43706	7.96609
	0.43755	7.97459
	0.43804	7.76259
	0.43853	7.41008
	0.43902	6.74858
	0.43951	6.96392
	0.44	7.13627
	0.44048	7.06009
	0.44097	7.17434
	0.44146	7.22248
	0.44195	7.3261
	0.44244	7.30853
	0.44293	7.02235
	0.44342	7.02248
	0.44391	7.27227
	0.44439	7.05826
	0.44488	7.4305
	0.44537	7.62455
	0.44586	7.48148
	0.44635	7.14901
	0.44684	7.68699
	0.44733	8.04029
	0.44782	7.73081
	0.44831	7.49202
	0.44879	7.28156
	0.44928	7.15481
	0.44977	7.37146
	0.45026	7.34357
	0.45075	6.8902
	0.45124	7.06361
	0.45173	7.4016
	0.45221	7.73899
	0.4527	7.90815
	0.45319	8.07935
	0.45368	8.25758
	0.45417	8.30181
	0.45466	8.04692
	0.45515	7.68737
	0.45564	7.71043
	0.45613	7.85743
	0.45661	8.07878
	0.4571	8.18362
	0.45759	7.66412
	0.45808	7.12303
	0.45857	7.34314
	0.45906	7.4843
	0.45955	7.47284
	0.46004	7.43863
	0.46052	7.57312
	0.46101	7.4804
	0.4615	7.62426
	0.46199	7.74323
	0.46248	7.88015
	0.46297	7.72315
	0.46346	7.52011
	0.46395	7.68288
	0.46443	7.53297
	0.46492	7.22355
	0.46541	7.72015
	0.4659	7.707
	0.46639	7.54655
	0.46688	7.59015
	0.46737	7.34064
	0.46786	7.28144
	0.46835	7.45682
	0.46883	7.17087
	0.46932	6.8251
	0.46981	7.01405
	0.4703	7.29727
	0.47079	7.46119
	0.47128	7.62526
	0.47177	7.66108
	0.47225	8.00071
	0.47274	8.0401
	0.47323	8.06339
	0.47372	7.59473
	0.47421	7.4086
	0.4747	7.82603
	0.47519	8.22381
	0.47568	8.25744
	0.47617	7.95285
	0.47665	7.48168
	0.47714	7.0949
	0.47763	7.43413
	0.47812	7.58639
	0.47861	7.36035
	0.4791	7.08122
	0.47959	6.87176
	0.48008	6.46077
	0.48056	6.32782
	0.48105	6.51997
	0.48154	6.43261
	0.48203	6.50349
	0.48252	6.6016
	0.48301	6.79345
	0.4835	7.41083
	0.48399	7.85501
	0.48447	7.59735
	0.48496	7.36503
	0.48545	7.59844
	0.48594	7.31693
	0.48643	7.13906
	0.48692	7.30173
	0.48741	7.79498
	0.4879	8.21374
	0.48839	8.61932
	0.48887	8.783
	0.48936	8.49292
	0.48985	7.73928
	0.49034	7.01179
	0.49083	6.68693
	0.49132	7.07447
	0.49181	7.14941
	0.49229	6.79543
	0.49278	6.93887
	0.49327	7.78396
	0.49376	8.3233
	0.49425	8.59708
	0.49474	8.62926
	0.49523	8.41279
	0.49572	8.22532
	0.49621	8.34696
	0.49669	8.35382
	0.49718	8.24675
	0.49767	8.13225
	0.49816	8.18621
	0.49865	8.53984
	0.49914	8.20711
	0.49963	7.76575
	0.50012	7.73242
	0.5006	8.09285
	0.50109	8.12432
	0.50158	7.55702
	0.50207	7.49905
	0.50256	7.93576
	0.50305	8.62171
	0.50354	8.77634
	0.50403	8.11254
	0.50452	7.72089
	0.505	7.36472
	0.50549	7.19623
	0.50598	7.61346
	0.50647	8.17979
	0.50696	8.86755
	0.50745	9.21309
	0.50794	8.95674
	0.50843	8.33519
	0.50891	7.4313
	0.5094	7.34563
	0.50989	7.67998
	0.51038	8.24398
	0.51087	8.12239
	0.51136	7.56401
	0.51185	7.387
	0.51233	7.54994
	0.51282	7.91337
	0.51331	8.00285
	0.5138	7.8354
	0.51429	7.80405
	0.51478	8.03389
	0.51527	7.96524
	0.51576	7.49683
	0.51625	7.40092
	0.51674	7.5453
	0.51722	7.87022
	0.51771	8.30467
	0.5182	8.03682
	0.51869	7.54604
	0.51918	7.3082
	0.51967	7.46786
	0.52016	7.43081
	0.52065	7.76069
	0.52113	8.32367
	0.52162	7.91698
	0.52211	7.94197
	0.5226	8.10981
	0.52309	8.02536
	0.52358	7.79826
	0.52407	7.61868
	0.52455	7.66095
	0.52504	8.14515
	0.52553	8.21791
	0.52602	7.73233
	0.52651	7.9635
	0.527	8.20359
	0.52749	7.78611
	0.52798	7.93216
	0.52846	8.28259
	0.52895	8.52157
	0.52944	8.75795
	0.52993	9.04524
	0.53042	9.22614
	0.53091	8.9988
	0.5314	8.92999
	0.53189	8.53087
	0.53238	8.29916
	0.53286	8.62374
	0.53335	8.99108
	0.53384	8.93247
	0.53433	8.68989
	0.53482	8.91478
	0.53531	9.33382
	0.5358	8.74111
	0.53629	8.54686
	0.53678	8.65073
	0.53726	8.04736
	0.53775	7.77483
	0.53824	8.60818
	0.53873	8.80502
	0.53922	8.79078
	0.53971	8.46617
	0.5402	8.35284
	0.54068	8.71934
	0.54117	8.71269
	0.54166	9.1454
	0.54215	9.28449
	0.54264	9.17692
	0.54313	8.99073
	0.54362	8.6412
	0.54411	8.6548
	0.5446	9.11194
	0.54508	9.10297
	0.54557	9.19908
	0.54606	9.54748
	0.54655	9.62953
	0.54704	9.73656
	0.54753	9.98443
	0.54802	10.1407
	0.54851	9.57885
	0.54899	8.9691
	0.54948	8.51569
	0.54997	8.10845
	0.55046	8.43938
	0.55095	9.03054
	0.55144	9.04152
	0.55193	8.86838
	0.55242	9.03496
	0.5529	9.33681
	0.55339	9.40008
	0.55388	9.29019
	0.55437	9.58498
	0.55486	9.67176
	0.55535	9.29974
	0.55584	9.09464
	0.55633	8.76164
	0.55681	8.64682
	0.5573	8.82111
	0.55779	9.20817
	0.55828	9.48821
	0.55877	9.1519
	0.55926	9.15928
	0.55975	9.46531
	0.56024	9.70806
	0.56073	9.87344
	0.56121	9.83345
	0.5617	9.75685
	0.56219	9.32808
	0.56268	8.91477
	0.56317	9.18928
	0.56366	9.7158
	0.56415	9.62173
	0.56464	9.36725
	0.56512	9.71512
	0.56561	9.81002
	0.5661	9.75927
	0.56659	9.62957
	0.56708	9.27004
	0.56757	9.02202
	0.56806	9.62904
	0.56855	9.99736
	0.56903	9.68265
	0.56952	9.47889
	0.57001	9.39027
	0.5705	9.61788
	0.57099	9.7063
	0.57148	9.41746
	0.57197	9.46017
	0.57246	9.28469
	0.57295	8.99278
	0.57343	8.85589
	0.57392	8.76679
	0.57441	8.44528
	0.5749	8.65065
	0.57539	8.99707
	0.57588	9.19129
	0.57637	8.58395
	0.57686	8.63249
	0.57734	9.20847
	0.57783	9.17167
	0.57832	9.2079
	0.57881	9.8137
	0.5793	10.4842
	0.57979	10.5692
	0.58028	10.7745
	0.58076	10.7127
	0.58125	10.3284
	0.58174	10.2282
	0.58223	10.4261
	0.58272	10.6039
	0.58321	10.4212
	0.5837	10.2569
	0.58419	10.5067
	0.58468	10.6929
	0.58517	10.0687
	0.58565	9.03508
	0.58614	9.13166
	0.58663	9.49376
	0.58712	10.0765
	0.58761	10.4797
	0.5881	10.307
	0.58859	9.97789
	0.58908	10.1192
	0.58956	10.0716
	0.59005	9.79374
	0.59054	9.77708
	0.59103	10.1798
	0.59152	10.5506
	0.59201	10.9476
	0.5925	10.9557
	0.59298	10.7565
	0.59347	10.7779
	0.59396	11.0768
	0.59445	11.2704
	0.59494	11.1977
	0.59543	11.0829
	0.59592	11.1562
	0.59641	11.0579
	0.59689	11.0435
	0.59738	11.0414
	0.59787	11.1484
	0.59836	10.849
	0.59885	10.1818
	0.59934	10.0577
	0.59983	10.5233
	0.60032	10.8537
	0.60081	10.9334
	0.60129	10.849
	0.60178	10.5558
	0.60227	10.3652
	0.60276	10.0841
	0.60325	10.0294
	0.60374	10.4238
	0.60423	10.607
	0.60472	10.8516
	0.6052	11.0809
	0.60569	11.3815
	0.60618	11.4269
	0.60667	10.8354
	0.60716	10.6994
	0.60765	10.6247
	0.60814	10.7216
	0.60863	10.7076
	0.60911	10.3691
	0.6096	10.2566
	0.61009	10.0491
	0.61058	10.75
	0.61107	10.7341
	0.61156	10.0477
	0.61205	9.82266
	0.61254	10.2267
	0.61303	10.4504
	0.61351	10.3346
	0.614	10.0575
	0.61449	10.1885
	0.61498	10.7583
	0.61547	10.6772
	0.61596	10.8601
	0.61645	10.7693
	0.61694	10.1065
	0.61742	9.98348
	0.61791	10.2621
	0.6184	10.0039
	0.61889	9.88052
	0.61938	10.3645
	0.61987	10.5683
	0.62036	10.4727
	0.62085	10.512
	0.62133	10.7739
	0.62182	10.9297
	0.62231	10.7636
	0.6228	10.6952
	0.62329	10.8132
	0.62378	11.0334
	0.62427	11.2619
	0.62476	11.4043
	0.62525	11.6599
	0.62573	11.3909
	0.62622	11.0741
	0.62671	10.9454
	0.6272	11.0041
	0.62769	11.1242
	0.62818	11.451
	0.62867	11.2419
	0.62916	10.917
	0.62964	10.97
	0.63013	11.0266
	0.63062	11.0226
	0.63111	11.418
	0.6316	11.7511
	0.63209	11.6936
	0.63258	12.1821
	0.63306	12.6301
	0.63355	12.7478
	0.63404	12.3077
	0.63453	11.7881
	0.63502	11.7776
	0.63551	12.1673
	0.636	11.9637
	0.63649	11.4648
	0.63698	11.2648
	0.63746	11.6995
	0.63795	12.1476
	0.63844	12.4272
	0.63893	12.4266
	0.63942	12.1743
	0.63991	11.4523
	0.6404	10.9438
	0.64089	10.7685
	0.64138	10.9778
	0.64186	11.8229
	0.64235	12.1371
	0.64284	11.9053
	0.64333	11.7835
	0.64382	11.79
	0.64431	11.732
	0.6448	11.6926
	0.64529	12.1151
	0.64577	12.5194
	0.64626	12.4845
	0.64675	12.1931
	0.64724	12.0434
	0.64773	12.0311
	0.64822	11.9928
	0.64871	12.1772
	0.64919	12.3063
	0.64968	12.0792
	0.65017	12.2772
	0.65066	12.4262
	0.65115	12.4967
	0.65164	12.1708
	0.65213	11.6859
	0.65262	11.6846
	0.65311	11.9672
	0.65359	12.1633
	0.65408	12.6068
	0.65457	12.2824
	0.65506	11.8821
	0.65555	11.8377
	0.65604	12.0313
	0.65653	12.7187
	0.65702	13.0082
	0.65751	12.164
	0.65799	11.3099
	0.65848	11.2213
	0.65897	11.7417
	0.65946	12.666
	0.65995	12.8972
	0.66044	12.5796
	0.66093	12.3071
	0.66141	12.4288
	0.6619	12.389
	0.66239	12.4102
	0.66288	12.3612
	0.66337	12.2863
	0.66386	12.3556
	0.66435	12.2946
	0.66484	11.9423
	0.66533	11.8602
	0.66581	12.0225
	0.6663	11.7966
	0.66679	12.0388
	0.66728	12.9701
	0.66777	13.2129
	0.66826	12.7907
	0.66875	13.0973
	0.66924	13.4333
	0.66972	13.6485
	0.67021	13.2958
	0.6707	13.0451
	0.67119	12.8349
	0.67168	12.2872
	0.67217	12.0751
	0.67266	12.4566
	0.67315	12.7352
	0.67363	12.7974
	0.67412	12.552
	0.67461	12.214
	0.6751	11.9293
	0.67559	11.9222
	0.67608	12.0626
	0.67657	12.1597
	0.67706	12.3893
	0.67754	12.6718
	0.67803	12.8812
	0.67852	12.8141
	0.67901	12.4455
	0.6795	12.328
	0.67999	12.576
	0.68048	12.7876
	0.68097	12.5219
	0.68146	12.473
	0.68194	13.0784
	0.68243	13.1686
	0.68292	13.2913
	0.68341	13.7473
	0.6839	13.9379
	0.68439	13.659
	0.68488	13.7038
	0.68537	13.3122
	0.68585	12.6554
	0.68634	12.8181
	0.68683	13.2544
	0.68732	13.2466
	0.68781	13.4239
	0.6883	13.3162
	0.68879	13.1102
	0.68928	13.2915
	0.68976	13.4541
	0.69025	13.1508
	0.69074	12.9574
	0.69123	13.0684
	0.69172	13.2887
	0.69221	13.5332
	0.6927	13.777
	0.69319	13.8276
	0.69368	13.6383
	0.69416	13.8647
	0.69465	14.4299
	0.69514	14.5168
	0.69563	14.3613
	0.69612	14.3531
	0.69661	14.2141
	0.6971	13.8164
	0.69759	13.1457
	0.69807	12.7467
	0.69856	12.6941
	0.69905	12.9226
	0.69954	12.7835
	0.70003	13.1048
	0.70052	13.5195
	0.70101	13.7691
	0.70149	13.3912
	0.70198	13.0075
	0.70247	13.0104
	0.70296	13.5829
	0.70345	14.2158
	0.70394	14.1792
	0.70443	13.9576
	0.70492	13.8398
	0.70541	13.83
	0.7059	13.6219
	0.70638	13.3107
	0.70687	13.1106
	0.70736	13.1074
	0.70785	13.1913
	0.70834	13.4856
	0.70883	13.4128
	0.70932	12.9906
	0.70981	13.4002
	0.71029	13.9506
	0.71078	14.3809
	0.71127	14.808
	0.71176	14.929
	0.71225	14.5568
	0.71274	14.0619
	0.71323	14.3874
	0.71371	14.2316
	0.7142	13.9169
	0.71469	13.5451
	0.71518	13.8508
	0.71567	13.9552
	0.71616	13.657
	0.71665	13.5005
	0.71714	13.6144
	0.71762	13.8894
	0.71811	14.0434
	0.7186	14.1982
	0.71909	14.1956
	0.71958	14.3849
	0.72007	14.3391
	0.72056	14.3402
	0.72105	14.45
	0.72154	14.7425
	0.72202	15.1456
	0.72251	15.5917
	0.723	15.7196
	0.72349	15.6997
	0.72398	15.4501
	0.72447	14.7931
	0.72496	15.0865
	0.72545	15.2486
	0.72594	14.8507
	0.72642	14.5941
	0.72691	14.5085
	0.7274	14.3246
	0.72789	14.0187
	0.72838	14.3448
	0.72887	14.7543
	0.72936	14.6664
	0.72984	14.7951
	0.73033	14.662
	0.73082	14.392
	0.73131	14.3554
	0.7318	14.6922
	0.73229	14.3615
	0.73278	14.0743
	0.73327	14.2025
	0.73376	14.2745
	0.73424	14.2758
	0.73473	14.7018
	0.73522	15.172
	0.73571	14.7877
	0.7362	14.6452
	0.73669	14.58
	0.73718	14.6267
	0.73767	14.6232
	0.73815	14.9792
	0.73864	15.108
	0.73913	15.1521
	0.73962	15.4468
	0.74011	15.7779
	0.7406	15.5845
	0.74109	14.7118
	0.74158	14.8739
	0.74206	15.2898
	0.74255	15.5082
	0.74304	15.8014
	0.74353	15.6072
	0.74402	15.3035
	0.74451	14.9366
	0.745	14.8623
	0.74549	14.8218
	0.74598	14.8808
	0.74646	14.9868
	0.74695	15.0532
	0.74744	15.2285
	0.74793	15.4422
	0.74842	15.8568
	0.74891	15.8242
	0.7494	15.5838
	0.74989	15.4149
	0.75037	15.5036
	0.75086	15.5877
	0.75135	15.8354
	0.75184	15.9014
	0.75233	15.8496
	0.75282	16.4332
	0.75331	16.1941
	0.75379	15.7813
	0.75428	15.7243
	0.75477	15.6461
	0.75526	15.7603
	0.75575	15.9297
	0.75624	16.0836
	0.75673	16.0458
	0.75722	16.3327
	0.75771	16.5304
	0.75819	16.3465
	0.75868	16.1779
	0.75917	16.3928
	0.75966	16.72
	0.76015	16.7475
	0.76064	16.6849
	0.76113	16.9544
	0.76162	17.1299
	0.76211	17.6384
	0.76259	17.6604
	0.76308	17.2298
	0.76357	17.2122
	0.76406	17.7064
	0.76455	18.0865
	0.76504	18.1684
	0.76553	17.8008
	0.76602	17.9534
	0.7665	18.496
	0.76699	18.029
	0.76748	17.7168
	0.76797	17.9321
	0.76846	18.076
	0.76895	17.9233
	0.76944	17.7416
	0.76992	17.9339
	0.77041	17.9518
	0.7709	17.6194
	0.77139	17.2978
	0.77188	17.4292
	0.77237	17.7921
	0.77286	18.0488
	0.77335	18.0841
	0.77384	18.0168
	0.77432	18.0598
	0.77481	18.1422
	0.7753	18.1215
	0.77579	18.4359
	0.77628	18.4382
	0.77677	18.1689
	0.77726	17.8823
	0.77775	17.9161
	0.77824	18.0752
	0.77872	18.0919
	0.77921	18.3747
	0.7797	18.6745
	0.78019	18.9096
	0.78068	19.201
	0.78117	18.7359
	0.78166	18.2706
	0.78214	18.8317
	0.78263	19.357
	0.78312	18.7354
	0.78361	18.1149
	0.7841	18.1306
	0.78459	18.6764
	0.78508	19.3355
	0.78557	19.5931
	0.78605	20.3557
	0.78654	20.8725
	0.78703	20.769
	0.78752	20.4972
	0.78801	19.7101
	0.7885	18.7414
	0.78899	18.2365
	0.78948	18.371
	0.78997	18.3533
	0.79045	18.9394
	0.79094	19.633
	0.79143	19.7093
	0.79192	19.6396
	0.79241	19.7341
	0.7929	19.7782
	0.79339	20.1771
	0.79388	20.966
	0.79436	21.2333
	0.79485	21.2419
	0.79534	20.7705
	0.79583	20.6245
	0.79632	21.3398
	0.79681	21.8254
	0.7973	21.8912
	0.79779	22.0416
	0.79827	22.6179
	0.79876	23.2632
	0.79925	23.3846
	0.79974	23.4695
	0.80023	23.318
	0.80072	23.9583
	0.80121	24.5931
	0.8017	24.3955
	0.80219	24.1145
	0.80267	24.3705
	0.80316	24.8357
	0.80365	24.8636
	0.80414	24.5652
	0.80463	24.5616
	0.80512	24.4532
	0.80561	24.6782
	0.8061	24.5513
	0.80658	24.1685
	0.80707	24.032
	0.80756	23.8718
	0.80805	23.9695
	0.80854	24.0117
	0.80903	23.469
	0.80952	23.8348
	0.81001	24.5739
	0.81049	25.0038
	0.81098	25.2294
	0.81147	25.2656
	0.81196	25.4786
	0.81245	25.6542
	0.81294	25.7104
	0.81343	26.3916
	0.81392	25.9727
	0.81441	25.8145
	0.81489	25.6684
	0.81538	25.3309
	0.81587	24.8931
	0.81636	24.6861
	0.81685	24.646
	0.81734	24.899
	0.81783	25.2477
	0.81832	25.6173
	0.8188	25.4108
	0.81929	24.6419
	0.81978	24.3282
	0.82027	24.154
	0.82076	23.9917
	0.82125	23.6604
	0.82174	23.7137
	0.82222	24.1828
	0.82271	24.874
	0.8232	25.0626
	0.82369	25.0081
	0.82418	25.0808
	0.82467	25.328
	0.82516	25.5309
	0.82565	25.5618
	0.82614	25.677
	0.82663	25.8707
	0.82711	25.8443
	0.8276	25.7783
	0.82809	26.0875
	0.82858	26.2857
	0.82907	26.3688
	0.82956	27.0005
	0.83005	27.1636
	0.83054	26.982
	0.83102	26.7429
	0.83151	27.5095
	0.832	28.1551
	0.83249	28.1415
	0.83298	28.4657
	0.83347	28.9383
	0.83396	29.4073
	0.83444	29.6607
	0.83493	29.8438
	0.83542	30.8968
	0.83591	32.2579
	0.8364	33.2073
	0.83689	33.7271
	0.83738	33.4991
	0.83787	33.7376
	0.83835	33.6874
	0.83884	33.4039
	0.83933	32.9858
	0.83982	32.2796
	0.84031	31.3632
	0.8408	30.8079
	0.84129	30.854
	0.84178	30.6602
	0.84227	30.5804
	0.84275	30.7762
	0.84324	30.4859
	0.84373	29.7351
	0.84422	29.409
	0.84471	29.6385
	0.8452	29.9056
	0.84569	29.9515
	0.84618	30.2728
	0.84667	30.4188
	0.84715	30.6583
	0.84764	31.2776
	0.84813	31.481
	0.84862	31.2635
	0.84911	30.8945
	0.8496	30.8763
	0.85009	30.9323
	0.85057	30.7503
	0.85106	30.7415
	0.85155	30.7326
	0.85204	30.4809
	0.85253	30.7073
	0.85302	31.6943
	0.85351	32.588
	0.854	32.9038
	0.85449	33.2152
	0.85497	33.5058
	0.85546	33.5096
	0.85595	34.0807
	0.85644	35.0322
	0.85693	35.5408
	0.85742	35.6287
	0.85791	36.0102
	0.8584	36.1783
	0.85888	36.5635
	0.85937	37.4225
	0.85986	38.3649
	0.86035	38.7614
	0.86084	39.0738
	0.86133	39.216
	0.86182	39.1304
	0.86231	38.8733
	0.86279	38.7634
	0.86328	38.9137
	0.86377	38.7927
	0.86426	38.8085
	0.86475	38.2933
	0.86524	37.9921
	0.86573	37.7008
	0.86622	37.1341
	0.8667	37.1455
	0.86719	37.3275
	0.86768	36.9159
	0.86817	36.3138
	0.86866	35.8984
	0.86915	35.2088
	0.86964	34.9265
	0.87013	34.827
	0.87062	34.8189
	0.8711	34.7389
	0.87159	34.723
	0.87208	35.0757
	0.87257	34.7557
	0.87306	34.1016
	0.87355	33.6675
	0.87404	33.3503
	0.87453	33.3598
	0.87501	33.1178
	0.8755	32.646
	0.87599	32.0598
[truncated: 18,667 more rows]

## Sheet: Supplementary Fig. 3
Time	Absorbance
	37 ℃		80 ℃		150 ℃
	Average	Standard deviation	Average	Standard deviation	Average	Standard deviation
0	0	0	0	0	0	0
10	-3.33333e-06	0.00874	0.00933	0.01002	-0.00367	0.00252
60	-3.33333e-06	0.00874	0.02167	0.02113	0.037	0.001
240	-0.002	0.00907	0.02667	0.01914	0.12233	0.00252
420	-0.000336667	0.00862	0.03067	0.01756	0.14933	0.00513
600	0.002	0.00907	0.03433	0.0165	0.16667	0.00723
720	0.00433	0.00854	0.03933	0.01604	0.17867	0.00814
1440	0.00866	0.00764	0.04767	0.01704	0.18067	0.00896

[truncated: 9 more sheets: Supplementary Fig. 4a, Supplementary Fig. 4c, Supplementary Fig. 5, Supplementary Fig. 6, Supplementary Fig. 7, Supplementary Fig. 8a, Supplementary Fig. 8b, Supplementary Fig. 9, Supplementary Fig. 10]
